# Supplementary material for: Data on factors characterizing the eLearning experience of secondary school teachers and university undergraduate students in Jordan
Source: Data Brief. 2020 Oct 10;33:106402. doi: 10.1016/j.dib.2020.106402 (PMC7547838; doi:10.1016/j.dib.2020.106402)
Supplement: Supplementary file 1 [file mmc1.xlsx]

## Sheet: Sheet1
Gender	Age	Educational_Level	PE1	PE2	PE3	PE4	PU1	PU2	PU3	PU4	SN1	SN2	AT1	AT2	AT3	AT4	IC1	IC2	CS1	CS2	CS3	CS4	CS5	CS6	CS7	CS8	CS9	CS10	FC1	FC2	FC3	FC4	FC5	CA1	CA2	CA3	CA4	CX1	CX2	CX3	CX4	OE1	OE2	OE3	OE4	OE5	OE6	OE7	CT1
Male	40	Bachelor	1	1	1	1	1	1	1	1	1	1	1	1	1	1	1	1	1	1	1	1	1	1	1	1	1	1	1	1	1	1	5	1	1	1	1	5	5	5	5	5	1	1	1	1	1	1	1
Female	44	Bachelor	4	3	4	4	4	4	3	4	4	4	5	5	5	5	3	3	3	4	4	3	4	4	4	3	4	3	3	5	3	4	2	2	2	3	2	4	2	3	3	4	4	4	4	4	2	2	3
Female	44	Community college	4	4	5	5	2	4	4	4	2	3	5	5	5	5	4	4	4	4	4	4	4	5	4	5	5	5	5	5	5	5	4	2	2	2	2	1	1	4	4	4	5	4	4	4	2	1	2
Female	45	Bachelor	3	3	3	2	2	2	2	2	2	2	1	2	1	1	1	2	2	2	2	2	2	2	2	2	2	2	1	1	1	2	5	5	5	5	5	5	5	5	5	2	1	1	1	2	1	1	1
Female	41	Bachelor	2	2	2	2	4	2	1	1	4	2	1	2	1	1	5	1	1	2	2	2	2	2	3	2	2	2	2	1	2	1	2	4	5	4	4	5	4	2	5	2	2	2	4	5	5	4	1
Female	48	Bachelor	4	4	4	4	4	4	4	4	4	4	5	4	4	4	4	4	4	3	4	4	4	4	4	4	5	4	4	5	4	4	2	2	2	2	2	3	2	2	3	4	4	4	4	4	5	3	4
Female	44	Bachelor	1	4	4	4	1	2	4	4	4	2	5	5	5	5	2	2	4	4	2	2	2	2	4	2	4	2	4	4	4	2	4	5	5	1	5	4	1	4	4	4	4	2	2	2	2	2	2
Female	46	Bachelor	3	3	3	3	4	3	3	3	3	3	1	1	1	1	3	3	3	3	4	3	4	4	4	3	3	3	2	4	3	2	3	4	4	4	3	3	3	4	3	3	3	3	3	3	3	3	5
Male	47	Community college	4	4	4	4	4	4	4	4	4	4	5	5	4	4	4	4	4	4	4	4	4	4	4	4	4	4	4	4	4	4	2	2	4	2	2	4	2	2	2	4	4	4	4	4	4	4	4
Female	40	Bachelor	4	4	4	4	3	3	3	3	4	4	5	2	1	5	4	4	3	4	3	3	4	4	4	3	3	4	4	4	4	4	4	2	2	2	2	2	2	2	4	4	4	4	4	4	4	4	4
Female	41	Master	2	2	2	2	2	2	2	2	4	4	1	1	1	1	1	1	2	1	2	3	3	2	3	3	3	3	1	1	1	2	3	4	5	3	3	5	4	4	4	1	5	1	1	2	2	2	1
Male	53	Master	4	2	4	3	2	2	2	4	2	2	2	1	1	1	1	2	2	3	3	4	4	3	3	2	2	2	2	2	2	3	3	2	3	2	2	3	2	4	4	2	2	2	2	2	2	2	2
Female	40	Bachelor	4	3	3	3	4	4	4	4	3	2	5	3	1	3	4	4	2	2	2	4	4	4	4	3	4	4	2	2	2	3	2	4	4	4	4	4	3	4	4	3	2	3	2	3	2	2	2
Female	43	Postgraduate diploma	4	2	3	3	2	2	2	2	2	2	5	5	1	1	2	2	2	2	2	2	2	2	2	2	2	2	4	4	2	2	2	3	3	2	2	4	4	4	4	2	2	2	2	2	2	2	2
Female	39	Bachelor	4	4	4	4	4	4	4	4	4	4	2	2	1	1	2	2	2	2	2	2	4	4	4	4	4	4	2	4	2	4	2	4	4	2	2	4	4	2	2	2	2	4	2	2	2	2	2
Male	54	Postgraduate diploma	4	4	4	4	4	4	4	4	2	2	5	5	5	5	4	4	4	4	4	3	4	4	4	4	4	4	3	4	3	4	2	2	4	3	2	2	2	3	3	4	4	4	4	4	4	2	3
Female	42	Master	5	5	5	5	4	4	4	4	3	3	5	5	5	5	4	4	4	3	2	2	2	2	4	2	2	3	5	4	5	5	4	1	2	1	1	3	1	2	2	4	4	4	4	4	2	2	4
Female	43	Bachelor	4	4	4	4	4	4	4	5	4	5	5	5	5	5	4	4	5	4	5	4	5	5	4	4	4	4	4	5	4	4	4	4	4	2	3	2	2	2	4	4	4	4	2	5	4	2	3
Female	37	Bachelor	4	3	4	3	4	4	4	4	4	4	2	3	5	5	3	3	4	2	2	2	2	2	2	2	2	2	2	2	2	2	3	2	2	2	2	2	2	2	4	4	4	4	4	4	4	4	4
Female	43	Bachelor	2	1	1	2	1	2	2	2	2	2	1	2	1	1	2	1	2	2	2	2	1	2	1	1	1	2	2	2	1	2	4	1	4	2	1	2	2	4	4	2	4	2	1	1	1	1	1
Male	29	Bachelor	4	4	4	4	4	4	4	4	3	2	5	5	5	5	4	4	4	3	4	4	4	4	4	3	4	4	4	4	4	4	3	3	2	2	2	4	3	4	3	4	4	4	2	3	2	2	3
Female	42	Bachelor	4	4	4	4	4	4	3	4	4	4	5	5	5	5	3	3	4	4	4	4	4	4	3	3	4	4	3	4	3	4	2	2	2	2	1	4	3	4	3	4	4	3	3	3	3	3	3
Male	27	Bachelor	3	3	2	2	4	4	4	3	3	3	3	5	3	1	3	3	4	2	1	3	2	2	1	1	1	1	2	1	3	5	1	3	3	3	3	4	5	4	3	4	2	3	4	4	3	3	3
Male	30	Bachelor	3	3	2	2	4	4	4	3	3	3	3	5	3	1	3	3	4	2	1	3	2	2	1	1	1	1	2	1	3	5	1	3	3	3	3	4	5	4	3	4	2	3	4	4	3	3	3
Female	48	Postgraduate diploma	3	3	3	3	3	3	3	3	3	3	5	5	5	5	3	3	4	4	4	4	4	4	4	4	4	4	3	1	2	3	3	1	2	2	2	3	3	3	2	4	4	4	3	4	4	2	3
Male	40	Bachelor	4	4	4	4	4	5	5	5	4	4	5	4	5	5	4	4	4	3	2	2	4	4	4	4	2	2	3	4	3	2	3	2	4	3	2	4	2	2	2	5	2	4	2	5	5	5	4
Female	38	Master	5	4	5	5	5	4	4	4	4	4	5	5	5	5	5	5	5	5	5	5	4	5	4	4	4	4	4	4	4	4	2	4	4	5	5	5	5	4	4	4	5	4	4	5	5	4	4
Male	35	Master	1	2	1	1	1	2	2	1	1	2	1	1	1	1	1	1	2	3	2	3	3	2	2	3	1	1	1	3	2	1	4	1	2	2	2	2	2	2	2	2	3	2	2	1	3	1	1
Female	48	Master	3	3	3	3	4	4	4	4	4	4	3	3	4	4	4	4	4	3	4	4	4	4	4	4	4	4	3	4	4	4	3	2	4	4	4	3	3	3	3	4	4	4	4	4	3	3	4
Female	40	Postgraduate diploma	2	2	2	2	2	2	2	3	2	1	1	2	1	1	2	1	2	2	2	2	2	2	2	2	3	2	2	2	2	2	2	4	5	5	4	4	4	4	4	2	2	2	2	2	2	2	2
Female	38	Bachelor	4	4	4	4	4	4	4	4	4	4	5	5	3	5	3	3	4	3	3	2	4	4	4	3	4	3	2	2	2	4	3	1	4	1	1	3	2	3	4	4	4	4	4	4	4	4	2
Male	40	Bachelor	4	4	4	5	5	4	5	5	2	4	5	5	5	5	4	5	4	4	2	3	5	5	5	2	2	3	5	5	5	5	4	1	1	1	1	4	2	5	4	5	2	5	2	5	5	2	4
Male	45	Bachelor	5	5	5	5	4	4	5	5	4	4	5	5	5	5	5	5	4	3	4	4	4	5	5	5	5	5	5	5	4	5	4	1	1	1	1	2	1	1	1	4	4	4	4	4	3	3	4
Male	40	Bachelor	3	1	4	4	4	3	2	2	1	4	2	4	2	4	3	4	4	4	2	4	4	4	4	3	2	1	4	3	4	4	2	1	2	1	1	2	2	2	4	2	4	4	4	3	5	2	2
Female	33	Bachelor	3	3	2	2	2	2	3	3	3	3	3	3	3	3	3	3	3	3	4	4	4	4	4	4	4	3	4	4	4	4	2	2	2	2	2	2	3	3	3	4	4	4	4	4	4	4	4
Female	37	Bachelor	3	3	4	4	3	2	3	3	2	2	5	3	1	3	3	3	3	2	2	4	4	4	3	3	3	3	3	3	2	3	3	2	2	2	1	4	3	3	3	2	2	2	2	2	2	2	3
Female	43	Bachelor	1	2	2	2	2	2	2	2	2	2	1	1	1	1	3	3	2	2	3	3	3	3	4	4	3	4	2	2	2	3	4	4	4	4	4	4	4	4	4	2	4	2	2	3	2	1	1
Male	38	Bachelor	2	2	2	2	1	1	1	1	1	2	2	2	3	1	1	1	1	1	1	1	1	1	1	1	1	2	2	1	4	2	2	2	2	2	1	4	4	5	5	1	4	1	1	1	1	1	1
Male	26	Postgraduate diploma	3	2	4	3	4	4	4	4	2	2	5	3	3	3	2	2	1	2	4	4	4	3	4	4	3	3	3	3	3	4	4	3	3	3	4	2	2	3	3	2	4	3	3	4	1	1	2
Male	41	Bachelor	3	3	3	3	3	4	3	4	2	2	2	2	2	5	4	3	2	1	2	2	4	4	4	4	4	2	2	2	1	4	4	1	2	4	4	5	5	5	5	2	2	2	2	2	2	2	1
Female	39	Bachelor	4	4	4	4	4	4	4	4	4	4	5	5	5	5	4	4	2	2	4	4	4	4	4	3	4	4	4	4	3	4	4	1	2	1	1	3	2	3	3	4	5	4	4	4	4	4	4
Female	27	Bachelor	4	4	4	4	4	4	4	4	4	4	5	5	5	5	4	4	4	4	4	4	4	4	4	4	4	4	4	4	4	4	3	2	3	3	1	3	3	3	3	4	3	4	4	3	4	4	4
Female	42	Master	3	4	3	4	3	3	4	4	3	3	3	3	2	2	3	3	3	3	4	4	4	4	4	4	4	4	3	4	3	4	3	2	3	2	2	3	3	3	3	4	3	4	3	3	2	2	3
Female	24	Bachelor	5	4	4	4	4	4	4	4	3	3	4	4	4	4	4	4	3	3	4	4	4	4	4	4	4	4	4	3	4	4	4	2	4	3	2	4	3	4	4	4	2	4	2	4	4	3	2
Male	39	Bachelor	1	1	1	1	1	1	1	1	1	1	1	1	1	1	1	1	1	1	1	1	1	1	1	1	1	1	1	3	3	1	2	3	1	1	1	5	3	5	4	1	1	1	5	3	1	1	1
Female	41	Master	4	3	3	3	2	2	2	3	2	2	3	4	4	4	3	3	3	3	4	3	4	2	4	4	3	3	3	5	3	4	4	4	4	1	4	5	2	4	2	2	1	1	1	1	1	1	3
Female	27	Master	2	1	4	2	4	4	1	3	3	3	1	1	1	1	1	1	1	1	1	1	5	2	4	2	1	5	1	3	3	1	5	1	1	1	2	1	1	1	2	3	3	2	3	2	3	3	3
Female	50	Bachelor	1	2	3	2	2	2	2	2	2	2	2	2	1	1	1	2	1	1	2	2	2	2	2	4	2	2	4	4	4	4	4	4	4	4	4	4	5	4	5	2	2	2	2	2	2	2	3
Female	47	PhD	4	3	4	4	3	3	2	3	3	3	5	3	3	5	4	4	4	4	4	4	4	4	4	4	4	4	4	4	4	3	3	2	2	1	1	2	2	4	4	3	4	3	3	3	2	2	3
Male	37	Bachelor	4	4	5	4	4	4	4	4	2	3	5	5	5	5	4	4	4	4	5	4	5	4	5	4	4	4	4	5	4	4	4	1	4	2	2	5	3	4	4	4	2	4	4	4	5	2	4
Female	45	Bachelor	1	2	2	2	2	2	2	2	2	2	2	3	2	2	2	2	4	2	5	5	5	5	5	5	5	5	2	4	1	2	5	4	4	2	3	5	5	5	5	2	1	3	1	3	3	3	3
Female	37	Bachelor	2	2	3	2	4	4	4	4	3	4	3	3	3	3	3	3	1	1	4	4	4	5	5	5	5	5	3	5	1	2	2	1	4	2	2	3	4	4	5	3	3	4	4	5	3	3	3
Male	52	Bachelor	2	2	3	3	4	4	3	4	3	3	3	4	2	1	3	3	4	3	4	4	4	4	4	4	4	2	2	2	2	3	3	3	2	3	2	5	4	4	4	3	2	3	3	3	2	2	2
Male	51	Community college	3	4	4	4	4	5	5	5	4	5	5	5	5	5	5	5	5	5	2	2	4	2	2	5	4	2	4	4	3	5	5	1	1	1	1	1	1	1	1	5	5	5	5	5	5	3	5
Female	32	Bachelor	3	4	4	4	4	4	4	4	2	4	1	1	1	1	1	2	4	4	4	2	2	4	4	4	4	4	1	4	1	4	3	4	4	2	2	3	3	3	3	3	3	3	3	4	4	2	2
Female	57	Bachelor	4	4	3	3	3	3	4	4	4	4	5	5	5	5	4	3	4	3	4	4	4	4	4	4	3	4	4	5	4	4	3	2	2	2	2	2	3	3	3	4	4	4	4	4	4	4	4
Female	31	Bachelor	4	4	4	4	4	4	4	4	4	4	5	5	5	5	4	3	3	4	4	4	5	4	5	4	5	5	4	4	3	2	3	1	3	2	1	4	2	4	4	4	2	4	4	4	3	3	3
Female	45	Bachelor	3	4	4	4	4	4	5	4	4	4	5	5	5	5	4	4	3	3	3	4	5	5	5	4	5	5	3	4	2	4	2	3	3	3	2	5	2	4	4	5	3	4	2	4	2	1	3
Female	30	Master	4	4	5	4	4	4	4	4	4	4	4	4	4	4	4	4	4	4	4	4	4	4	4	4	4	4	4	4	4	4	2	2	2	2	2	4	2	2	2	4	4	4	4	4	4	4	4
Female	39	Bachelor	3	2	4	2	4	2	3	3	4	4	4	4	4	4	3	4	3	3	4	4	4	4	4	4	4	3	4	3	4	4	4	2	3	3	2	2	3	3	4	4	4	4	4	4	3	3	4
Female	42	Bachelor	4	4	4	3	3	3	3	3	4	4	3	3	3	3	3	3	3	3	3	3	4	3	3	3	3	3	3	3	3	3	3	3	3	3	3	4	3	4	4	3	3	3	3	3	3	3	3
Female	25	Bachelor	4	4	4	4	4	4	4	4	4	3	5	5	5	5	4	4	3	3	3	3	4	3	4	4	3	4	4	4	3	4	3	1	3	2	2	3	3	2	3	4	3	4	4	4	2	2	3
Female	26	Bachelor	3	1	2	1	3	3	3	2	2	2	1	1	1	1	1	1	2	2	2	2	2	2	2	2	2	1	3	1	3	3	2	2	2	1	1	5	3	5	5	2	1	2	1	2	2	2	2
Female	51	Master	3	3	3	3	3	3	3	3	3	4	5	5	1	2	3	3	3	3	3	3	3	3	3	3	3	3	3	3	3	3	3	2	4	2	2	3	3	3	3	3	3	3	3	3	3	3	3
Female	44	Bachelor	1	1	1	1	1	1	1	1	1	1	1	1	1	1	1	1	1	1	1	1	1	1	1	1	1	1	1	1	1	1	5	1	1	5	5	5	5	5	5	1	1	1	1	1	1	1	1
Female	50	Postgraduate diploma	4	4	4	3	4	2	2	3	3	3	3	3	5	5	4	4	3	3	3	4	4	4	3	3	3	4	3	4	3	4	3	2	4	2	2	3	2	3	3	4	3	3	3	4	4	2	3
Female	48	Bachelor	4	4	4	4	4	4	4	4	4	4	4	4	4	4	4	4	4	4	4	4	4	4	4	4	4	4	4	4	4	4	4	2	2	2	2	2	2	3	2	4	4	4	4	3	3	3	4
Female	44	Bachelor	4	3	3	4	3	2	2	2	3	2	2	2	2	2	3	2	2	1	3	2	2	3	1	2	3	2	4	4	4	3	3	4	4	4	4	4	4	4	4	3	4	2	2	2	3	4	2
Male	41	Master	4	4	4	4	2	2	2	2	2	1	2	2	3	1	3	3	3	3	3	3	3	3	3	3	3	3	4	4	4	4	2	3	4	4	4	4	3	4	4	3	3	3	3	3	3	1	3
Female	44	Bachelor	2	3	3	2	2	2	2	2	2	2	4	4	1	1	1	1	2	2	2	2	2	2	2	2	3	3	2	2	2	2	2	4	4	4	4	4	4	4	4	2	4	2	2	2	2	2	2
Female	50	Bachelor	3	3	3	3	4	4	4	4	3	3	5	5	5	5	3	3	3	3	3	3	4	4	4	3	4	3	3	3	2	4	3	3	4	2	2	4	3	4	4	3	3	3	3	3	3	3	2
Female	47	Bachelor	4	4	4	4	4	4	4	4	4	3	2	2	5	1	4	4	4	4	4	4	4	4	4	4	4	4	4	4	4	4	3	3	2	4	4	4	2	4	2	4	4	4	4	4	4	4	2
Female	35	Bachelor	1	1	1	1	1	1	1	1	1	1	1	1	1	1	1	1	1	1	3	1	1	2	1	3	2	1	1	2	1	2	5	5	5	5	3	5	5	5	5	1	1	1	1	1	1	1	1
Male	58	Master	4	5	4	2	4	4	4	4	4	4	5	5	5	5	4	4	2	4	4	2	4	4	4	2	4	2	4	5	4	4	4	1	4	1	1	2	2	2	2	4	4	4	4	4	4	4	4
Female	46	Postgraduate diploma	3	3	4	3	4	4	4	4	3	3	5	4	4	4	4	4	3	3	3	4	4	4	4	3	4	4	3	4	3	3	3	2	2	2	1	5	2	4	3	4	4	4	2	3	1	1	3
Female	29	Bachelor	4	4	5	4	3	3	3	4	4	4	5	5	5	5	4	4	4	4	4	3	4	4	4	4	4	4	5	5	5	4	2	1	2	2	1	3	2	3	2	4	4	4	4	3	4	3	2
Female	45	Postgraduate diploma	3	3	3	3	3	3	3	3	3	3	5	4	1	1	3	3	3	3	3	3	3	3	3	3	3	3	3	3	3	3	3	3	3	3	3	4	3	4	4	3	4	3	3	3	3	3	3
Male	27	Bachelor	3	4	3	3	3	3	3	3	3	4	4	4	4	4	4	4	4	4	4	4	4	4	4	4	4	4	3	4	3	4	3	3	4	4	4	4	4	4	5	4	4	4	4	3	3	3	3
Female	33	Bachelor	4	4	5	4	3	3	4	3	2	2	5	5	5	1	4	4	4	3	1	1	3	2	2	2	1	3	5	5	5	3	2	1	3	3	3	2	3	3	3	2	3	3	3	3	3	3	3
Female	47	Bachelor	2	2	3	2	3	2	3	3	2	3	1	1	1	1	4	4	2	3	4	4	4	4	4	4	4	4	3	4	2	4	3	2	4	2	2	4	3	4	4	3	3	3	3	3	3	3	3
Female	31	Bachelor	4	4	5	4	4	4	4	4	4	4	5	5	5	5	4	4	4	4	4	4	4	4	4	4	4	4	4	4	4	4	4	1	1	1	1	2	2	2	2	4	4	4	4	4	3	3	4
Male	34	Master	4	4	4	5	5	3	4	4	4	4	5	5	5	5	4	4	4	4	5	4	5	5	4	4	5	4	4	5	3	4	2	3	3	2	2	2	1	4	5	5	4	3	3	3	3	3	4
Female	31	Bachelor	4	4	4	4	4	4	4	4	4	4	5	4	5	5	4	3	3	4	4	4	4	5	4	4	4	4	3	4	3	4	4	2	4	2	1	3	2	4	4	3	3	4	4	4	4	4	4
Male	27	Bachelor	3	2	4	3	2	1	1	1	1	1	1	3	1	1	1	1	1	1	1	1	2	1	2	2	2	3	2	3	1	2	3	2	2	3	2	5	3	2	3	4	1	1	1	1	1	1	1
Female	41	Master	4	3	4	4	4	4	3	3	2	2	1	1	1	1	1	1	1	1	3	3	4	3	2	3	3	3	3	3	3	3	3	2	3	3	2	3	2	4	3	3	2	2	3	3	3	3	2
Female	36	Bachelor	2	2	4	4	4	3	3	3	4	4	3	3	1	1	2	2	3	4	4	4	4	4	4	3	4	4	2	2	2	4	2	3	4	4	3	4	3	4	3	2	2	3	4	2	2	2	2
Female	49	Community college	3	3	4	3	2	4	4	2	4	2	2	3	3	3	2	4	4	2	2	4	4	4	2	2	4	4	4	5	4	2	4	1	2	1	1	2	4	2	2	2	3	4	4	2	2	4	4
Female	38	Bachelor	2	3	3	3	2	1	1	1	2	1	1	2	1	2	2	2	2	2	1	1	1	1	1	1	1	1	1	1	1	1	1	5	5	5	5	5	5	5	5	1	1	3	2	3	3	3	3
Female	47	Bachelor	3	2	3	3	3	2	2	3	3	2	3	3	3	3	3	3	4	3	3	3	4	3	4	3	3	3	4	4	3	3	3	2	4	3	2	4	3	4	4	3	2	2	2	3	3	3	2
Female	40	PhD	2	1	3	4	1	1	1	2	3	2	1	2	1	1	1	2	2	2	3	3	4	3	4	3	3	3	4	3	3	1	3	3	5	5	2	4	3	4	4	1	2	2	2	2	2	4	2
Female	38	Postgraduate diploma	3	2	4	3	3	3	3	3	3	3	1	2	1	1	2	1	2	3	3	3	3	3	3	3	3	3	4	3	2	2	3	4	4	2	2	4	4	4	4	2	2	2	2	3	3	3	2
Female	52	Bachelor	3	3	4	3	4	4	4	4	1	1	5	4	2	4	1	1	3	3	4	4	4	4	4	4	4	4	4	4	1	4	3	1	4	4	1	3	1	1	1	1	1	1	1	1	4	4	1
Female	30	Bachelor	3	4	4	3	4	2	4	3	4	5	4	3	3	5	2	3	1	4	1	2	4	2	4	4	2	4	2	2	1	3	2	1	4	2	3	1	4	2	5	2	4	3	3	2	5	4	2
Female	45	Bachelor	4	3	4	4	4	4	4	4	4	4	5	5	5	5	4	4	4	4	3	3	3	4	4	4	4	4	4	4	3	4	4	2	4	2	2	4	2	3	3	4	3	4	4	4	3	4	4
Female	44	Postgraduate diploma	3	3	3	3	3	3	3	3	4	4	5	5	3	3	4	4	3	4	4	4	4	4	4	4	4	4	3	1	2	3	3	2	2	2	1	4	4	3	4	4	2	4	2	3	4	2	3
Male	27	Bachelor	4	2	4	4	3	5	3	4	4	4	3	3	3	2	4	4	4	5	4	4	4	4	3	3	4	3	4	4	4	4	2	2	2	4	2	2	5	4	4	2	2	2	2	2	3	3	2
Female	27	Bachelor	4	4	4	4	4	4	4	4	3	4	3	3	3	2	4	3	3	3	4	3	4	3	4	3	3	3	4	4	4	4	3	3	3	3	4	4	3	4	3	4	3	3	3	3	4	3	3
Male	42	Master	4	4	4	4	5	5	5	5	4	4	5	5	5	5	4	4	4	4	4	4	4	4	4	4	4	4	4	4	4	4	3	2	4	2	2	2	2	4	3	4	4	3	3	4	4	2	3
Female	54	Bachelor	3	3	3	3	2	2	2	2	3	3	1	1	1	1	2	2	2	2	2	2	2	2	2	2	2	2	3	2	2	2	4	4	4	4	4	4	4	4	4	4	4	4	4	3	3	3	3
Female	45	Bachelor	2	2	4	3	3	3	3	2	3	3	3	4	4	3	2	2	2	2	3	3	3	3	3	3	3	3	4	4	4	3	3	2	2	2	4	4	4	4	4	3	3	3	3	3	3	3	2
Female	40	Bachelor	4	2	4	4	2	3	3	4	2	2	5	5	5	5	2	3	3	3	4	4	4	4	4	4	4	4	4	4	4	4	3	2	2	1	1	3	2	2	3	3	3	2	2	2	2	1	2
Female	27	Bachelor	3	3	4	3	5	4	4	4	3	3	4	5	1	1	4	4	3	3	4	4	4	4	4	4	4	4	3	5	3	3	3	2	4	4	2	5	3	3	3	4	2	4	2	4	3	3	2
Male	28	Bachelor	5	4	4	4	4	4	3	4	3	3	2	2	2	3	3	3	3	3	3	3	3	3	3	3	4	4	3	4	4	2	3	3	4	4	3	3	3	4	4	4	4	4	3	4	4	4	3
Female	39	Bachelor	3	3	2	2	4	4	4	4	3	3	5	5	3	3	4	2	3	3	3	3	3	3	3	3	3	3	2	3	2	4	2	5	5	4	4	5	4	4	4	4	4	4	5	4	4	3	3
Male	25	Bachelor	5	4	4	4	3	3	3	4	4	4	4	5	3	3	3	3	4	3	4	4	5	4	3	2	4	4	4	5	4	3	2	1	3	1	1	4	3	4	4	2	2	2	2	4	4	4	2
Female	25	Bachelor	3	3	3	3	3	3	3	3	3	3	2	2	2	2	3	3	3	3	3	3	3	3	3	3	3	3	3	3	3	3	3	3	3	3	3	3	3	3	3	3	3	3	3	3	3	3	3
Female	41	Bachelor	1	1	2	1	1	2	1	2	2	2	1	1	1	1	2	2	1	1	2	2	2	2	2	2	2	2	1	1	1	1	2	4	5	5	4	5	4	4	5	1	2	2	2	2	2	2	2
Female	38	Postgraduate diploma	4	2	4	4	5	5	5	4	3	4	5	5	3	3	4	4	4	4	3	4	4	4	4	4	4	4	4	4	4	4	2	3	4	4	3	4	4	4	4	4	4	4	4	4	4	4	4
Male	38	Bachelor	4	4	4	5	4	4	3	5	4	5	4	4	1	3	2	2	4	4	4	5	5	5	4	5	4	5	5	5	4	5	4	1	3	1	1	2	2	2	4	2	4	2	2	4	2	1	2
Male	38	Bachelor	4	4	4	5	4	4	3	5	4	5	4	4	1	3	2	2	4	4	4	5	5	5	4	5	4	5	5	5	4	5	4	1	3	1	1	2	2	2	4	2	4	2	2	4	2	1	2
Female	29	Bachelor	4	4	4	4	5	5	4	4	4	4	5	5	5	5	2	2	4	3	4	4	4	4	4	4	3	3	4	4	4	4	4	1	1	1	1	4	2	2	2	4	4	4	4	4	4	4	4
Male	40	Bachelor	3	3	5	4	2	4	4	4	4	4	4	4	4	4	4	4	4	4	4	4	4	4	4	4	4	4	4	4	2	4	2	4	4	4	4	4	4	4	4	4	4	4	4	4	4	4	4
Female	34	Bachelor	5	4	4	4	4	4	4	4	4	4	3	3	3	3	4	4	4	4	4	4	4	4	4	4	4	4	4	4	4	4	2	4	4	4	4	4	4	4	4	4	4	4	4	4	4	4	4
Female	48	Bachelor	4	3	4	4	4	3	3	4	4	4	4	4	4	3	4	4	4	4	2	3	4	2	3	3	3	4	4	5	4	4	3	1	1	1	1	2	2	3	3	4	4	4	4	4	3	2	4
Female	55	Bachelor	3	3	4	4	4	3	4	2	2	2	1	2	1	2	2	2	2	2	3	2	2	4	2	2	3	3	3	3	3	2	3	3	4	4	3	3	3	3	4	2	2	2	3	2	2	2	2
Female	50	Postgraduate diploma	2	2	2	2	2	2	2	2	2	2	1	2	1	1	2	2	2	2	2	2	2	2	2	2	2	2	4	4	3	2	2	2	2	2	2	4	2	4	2	2	2	2	2	2	2	2	2
Female	48	Bachelor	2	2	3	3	3	2	2	2	2	2	1	2	1	1	3	3	3	3	4	3	3	4	4	4	4	4	2	2	2	3	3	2	4	4	2	4	4	4	4	2	2	2	2	2	2	2	2
Male	42	Bachelor	4	2	5	4	2	2	2	3	2	2	3	3	3	3	2	2	3	2	3	4	4	4	3	2	4	3	4	2	4	4	3	4	2	2	2	4	3	4	4	3	3	3	2	3	1	1	2
Male	59	Postgraduate diploma	3	3	3	3	3	3	3	3	4	4	5	5	5	5	4	4	4	4	4	4	4	4	4	4	4	4	3	4	3	4	3	2	2	2	2	3	2	4	3	4	4	4	3	4	3	4	3
Female	33	Bachelor	2	4	5	5	4	4	4	5	2	2	3	3	2	2	4	4	2	2	2	2	3	4	4	4	5	5	4	4	4	4	2	4	4	4	2	2	2	4	4	4	4	4	4	4	1	1	2
Male	43	Postgraduate diploma	4	4	4	4	5	5	5	5	4	4	5	4	4	4	4	4	4	4	3	4	4	4	4	4	4	3	3	3	3	4	3	1	1	1	1	2	2	4	3	5	4	4	5	5	3	3	3
Female	42	Bachelor	2	2	2	2	2	2	2	2	2	2	1	1	1	1	2	2	2	2	2	2	2	2	2	2	2	2	2	2	2	2	4	4	4	4	4	4	4	4	4	2	2	2	1	1	1	1	1
Female	46	Community college	3	3	3	3	4	3	4	3	4	4	2	2	1	1	2	3	3	3	3	3	3	3	3	3	3	3	3	4	3	3	2	3	3	3	3	3	3	3	4	3	3	3	3	3	3	4	4
Female	36	Bachelor	4	3	5	2	2	2	2	2	2	2	3	4	3	4	4	4	5	5	1	1	1	1	5	4	1	1	1	5	5	5	2	1	1	1	1	5	1	4	2	4	1	4	1	4	1	1	2
Female	38	Master	4	4	4	4	4	4	4	4	3	3	3	3	4	4	4	4	4	3	4	3	4	4	3	3	4	3	4	4	4	4	2	3	5	3	4	3	3	4	4	4	4	4	4	3	4	3	4
Female	25	Bachelor	4	3	4	4	4	4	5	4	4	2	3	2	4	4	4	3	3	2	4	4	4	3	2	4	2	4	3	4	4	4	2	4	4	4	2	4	4	4	4	4	4	3	2	5	5	3	3
Female	48	Bachelor	2	1	3	3	4	3	3	3	4	1	3	3	1	1	1	1	1	1	3	4	3	4	4	3	4	3	1	2	1	3	3	3	4	5	4	5	5	5	5	2	2	2	2	3	1	1	3
Female	46	Master	2	3	4	4	2	3	2	3	3	3	2	2	2	2	4	4	4	4	4	2	4	3	4	4	3	4	4	2	2	2	4	2	2	1	1	5	2	5	4	2	1	2	1	2	2	2	2
Male	37	Bachelor	4	4	4	4	4	4	4	4	3	3	4	4	3	3	4	4	2	2	4	3	4	4	4	4	4	4	4	2	4	3	2	3	3	3	3	4	3	4	2	4	2	4	3	2	2	2	3
Female	45	Postgraduate diploma	3	4	5	5	5	5	4	5	4	4	4	4	4	4	4	4	4	4	5	5	5	5	5	5	5	5	3	4	2	5	2	1	2	2	4	4	3	3	4	4	4	4	4	3	5	4	5
Female	40	Bachelor	4	4	4	4	4	4	4	4	3	4	5	3	1	1	2	3	2	3	2	2	2	4	2	2	4	4	4	4	2	3	4	3	4	4	2	4	3	4	3	2	2	2	2	2	2	2	2
Female	38	Bachelor	3	3	3	3	2	2	2	2	3	2	1	1	1	1	2	2	3	2	4	4	4	4	4	4	4	4	2	1	1	2	2	4	4	4	3	4	4	4	4	2	2	2	2	2	2	2	3
Male	25	Bachelor	3	3	4	4	4	3	4	3	4	4	3	3	3	3	4	4	4	4	4	4	4	4	4	4	4	4	4	4	4	4	2	2	3	3	2	4	4	4	4	3	4	3	3	3	3	3	4
Female	40	Bachelor	2	4	4	3	4	4	4	4	2	2	1	1	1	1	2	2	3	2	4	4	4	4	4	4	4	3	2	3	2	3	2	4	4	4	4	4	4	4	4	3	2	4	3	3	2	2	1
Female	46	Bachelor	3	3	4	3	2	2	4	4	2	3	3	3	3	3	3	3	3	3	4	4	4	3	4	4	4	4	3	1	2	3	3	3	3	3	3	3	3	2	2	3	3	2	4	4	2	3	3
Female	55	Postgraduate diploma	4	4	4	4	4	4	4	4	4	4	4	4	4	3	4	3	3	4	3	4	4	4	4	4	4	4	4	4	4	4	2	4	4	4	4	4	4	4	4	4	4	4	4	4	4	4	4
Female	39	Bachelor	4	4	4	4	3	2	2	4	2	2	5	2	1	1	2	2	4	4	3	3	4	4	4	3	4	4	3	4	3	4	3	2	3	2	2	4	2	3	3	2	3	3	3	3	3	3	2
Female	40	Bachelor	2	3	3	2	2	2	2	2	2	2	2	3	1	1	2	2	2	2	2	2	2	2	2	2	2	2	2	2	2	2	3	5	5	4	2	5	5	5	3	2	1	1	1	2	1	1	2
Female	36	Bachelor	2	2	2	2	2	2	2	2	2	2	3	2	1	1	2	2	3	3	3	2	3	3	2	2	2	2	2	2	2	2	3	2	2	2	2	2	2	3	2	2	4	2	2	2	2	3	2
Female	53	Postgraduate diploma	4	4	4	4	4	4	4	4	4	4	5	5	5	5	4	4	3	3	3	4	4	4	4	4	4	4	3	4	3	3	2	2	4	2	2	4	2	3	3	3	3	3	3	3	3	3	3
Female	44	Postgraduate diploma	4	1	4	2	2	1	1	1	1	1	2	1	1	1	1	1	2	2	2	4	4	4	1	1	4	4	3	1	1	2	5	1	1	1	1	5	2	5	5	1	1	1	1	1	1	1	1
Male	38	Master	2	3	3	2	3	2	4	4	4	4	2	3	3	4	3	2	4	4	4	4	4	2	3	4	4	4	4	4	4	4	2	4	4	4	4	4	4	4	4	4	4	4	4	4	4	4	4
Female	34	Master	4	4	4	4	4	4	4	4	4	4	5	5	5	5	4	4	4	4	3	4	4	4	3	3	4	4	4	4	4	4	4	2	4	2	1	4	2	4	2	4	4	4	4	4	2	2	2
Female	44	Bachelor	3	3	3	3	3	3	3	3	3	3	5	5	5	5	3	3	3	3	3	3	3	3	4	4	4	3	3	4	2	2	3	4	4	4	4	4	3	4	3	3	4	3	3	4	3	3	3
Male	35	Master	3	3	4	3	4	3	3	4	3	3	4	4	2	3	4	4	4	4	3	4	4	4	4	4	4	4	3	4	4	4	3	1	1	1	1	3	2	2	2	4	4	2	3	2	3	3	3
Female	50	Postgraduate diploma	3	3	4	3	3	3	3	3	3	3	2	2	2	2	4	3	3	3	3	3	3	4	4	4	4	4	3	4	2	3	3	2	2	2	2	3	3	3	4	3	3	3	3	3	3	3	3
Female	44	Bachelor	4	4	3	4	4	4	4	4	3	3	1	1	1	1	2	1	1	1	1	1	1	1	1	1	1	1	4	1	1	1	5	4	4	4	3	3	3	4	4	1	1	1	1	4	1	1	1
Female	45	Community college	4	3	4	3	2	2	1	2	1	4	2	2	2	2	1	1	2	2	4	4	4	2	4	4	1	1	4	1	1	1	1	1	4	1	1	5	5	5	4	3	4	1	1	3	2	4	2
Female	56	Bachelor	3	3	3	4	3	3	3	3	4	3	3	3	3	3	3	4	3	3	3	3	3	3	3	3	3	3	3	4	3	3	4	2	3	3	3	3	3	3	3	4	3	4	4	4	3	3	3
Male	33	Bachelor	4	4	4	4	4	4	4	4	4	4	5	5	5	5	4	4	4	4	4	4	4	4	4	4	4	4	4	4	4	4	4	1	2	1	1	2	2	2	2	4	4	4	4	3	3	3	3
Female	46	Bachelor	4	2	4	4	3	3	4	4	4	4	3	5	4	5	4	4	4	2	4	4	4	4	4	4	4	4	4	5	4	4	4	2	2	2	2	2	2	4	4	4	4	4	4	4	3	2	3
Female	29	Bachelor	5	4	4	4	4	4	4	4	4	4	5	1	1	5	2	2	4	2	4	4	4	4	2	4	2	4	4	2	4	4	4	2	1	1	1	4	1	4	3	4	4	3	4	4	4	4	4
Female	29	Bachelor	5	4	4	4	4	4	4	4	4	4	5	1	1	5	2	2	4	2	4	4	4	4	2	4	2	4	4	2	4	4	4	2	1	1	1	4	1	4	3	4	4	3	4	4	4	4	4
Female	45	Postgraduate diploma	5	2	5	5	1	1	1	1	2	2	1	1	1	1	1	1	1	1	2	4	4	4	4	4	2	4	5	5	5	5	3	1	1	1	1	5	1	4	2	1	1	1	1	1	1	1	1
Female	46	Community college	1	1	2	2	3	2	1	1	1	1	1	1	1	1	2	2	2	1	3	3	3	3	3	3	3	3	3	4	2	3	2	4	4	2	2	4	3	3	4	2	2	2	3	2	2	2	1
Male	39	PhD	4	4	4	4	5	5	5	5	4	4	5	5	5	5	5	5	4	4	4	4	4	4	4	4	4	4	5	5	5	4	4	1	1	1	1	2	2	2	2	5	4	4	4	4	4	4	5
Female	39	Bachelor	3	3	3	2	3	4	4	4	3	2	5	4	1	1	2	3	3	4	4	4	4	4	4	3	4	4	4	2	1	2	1	3	4	4	3	4	4	3	3	3	3	3	3	4	4	4	3
Male	50	Bachelor	3	1	1	2	3	4	3	4	4	4	2	3	3	3	3	4	4	3	4	4	4	4	4	3	3	4	4	4	3	4	2	4	4	2	2	4	3	4	4	3	4	4	2	4	4	4	4
Male	43	Master	4	4	4	3	4	3	4	4	3	3	3	4	3	4	4	2	2	2	3	4	4	4	4	2	3	4	2	1	2	2	2	4	4	4	4	5	5	5	5	2	4	4	4	4	2	2	2
Male	29	Bachelor	2	3	4	2	3	3	3	3	2	2	5	3	1	1	2	2	3	3	4	3	3	4	4	4	3	3	2	4	3	4	2	2	2	2	2	5	4	4	3	3	2	3	2	3	3	3	2
Female	46	Community college	4	4	4	4	4	4	4	4	4	4	3	4	5	5	4	4	4	4	4	4	4	4	4	4	4	4	4	4	4	4	4	1	1	1	1	2	1	2	2	4	4	4	2	4	4	4	3
Female	39	Bachelor	2	3	4	4	3	3	3	3	4	4	5	2	1	1	1	2	2	1	3	4	4	4	5	5	4	4	2	1	3	3	4	5	5	5	5	3	2	4	5	2	2	1	1	4	4	4	2
Female	60	Postgraduate diploma	4	4	4	4	5	4	4	4	2	2	2	4	1	1	4	3	2	2	4	2	4	4	4	4	4	4	4	4	4	4	3	2	2	4	2	4	2	4	4	4	4	4	4	4	4	4	4
Male	35	Bachelor	4	4	4	4	4	4	4	4	4	4	4	4	4	4	4	4	4	4	4	4	4	4	4	4	4	4	4	4	4	4	2	4	4	4	4	4	4	4	4	4	4	4	4	4	4	3	4
Female	36	Bachelor	2	2	2	2	1	1	1	1	1	2	1	1	1	1	1	1	1	1	1	1	1	1	1	1	1	1	2	2	2	2	4	2	2	2	1	1	1	1	1	1	1	1	1	1	1	1	1
Female	31	Master	4	3	4	4	3	2	2	2	3	2	5	4	1	3	2	3	4	4	2	2	4	4	4	4	4	4	3	4	2	4	3	4	4	4	4	3	2	3	2	3	3	2	4	3	2	2	2
Male	50	Postgraduate diploma	3	3	2	2	2	2	1	1	1	1	1	1	1	1	1	1	1	1	3	1	1	2	2	2	1	1	2	2	2	1	5	1	1	2	2	2	3	4	4	1	1	3	3	1	1	1	1
Female	40	Master	4	4	4	4	4	4	4	5	2	2	4	4	2	3	4	4	2	2	2	4	4	4	4	3	4	5	4	5	3	4	4	2	4	4	2	4	3	4	3	4	3	4	3	4	4	3	2
Female	35	Bachelor	4	4	5	4	4	4	4	4	4	4	5	5	5	5	4	4	4	4	4	4	4	4	4	4	4	4	4	4	4	4	2	4	4	4	4	4	4	4	4	4	4	4	4	4	4	4	5
Female	38	Bachelor	4	4	3	4	2	2	2	2	1	1	1	2	1	1	2	2	2	2	2	2	2	2	2	2	2	2	2	3	3	2	2	2	4	2	2	4	5	5	4	2	2	1	1	1	1	1	1
Female	34	Bachelor	4	3	5	3	4	3	4	4	4	4	4	4	4	4	4	4	4	4	3	3	4	2	4	4	4	4	4	4	4	3	3	4	4	4	4	4	4	4	3	2	4	4	4	4	3	3	4
Female	36	Bachelor	4	5	5	5	4	4	4	4	2	4	5	5	5	5	4	4	4	4	4	4	4	4	4	4	4	4	4	4	4	4	2	2	2	2	1	2	2	4	4	5	4	4	4	4	4	2	4
Male	46	Bachelor	4	4	4	4	2	2	4	4	1	2	1	1	1	1	3	3	3	4	2	2	2	1	4	4	2	1	5	5	5	5	4	1	1	1	1	1	1	1	2	2	2	1	1	1	1	1	4
Female	35	Bachelor	4	2	3	2	3	3	2	3	2	3	2	2	1	1	2	2	3	2	3	3	2	2	2	2	3	3	3	4	3	2	3	3	3	4	4	4	3	3	3	3	2	2	2	2	3	2	2
Male	45	Bachelor	2	2	2	2	2	2	2	2	2	2	1	1	1	1	2	2	2	2	2	2	2	2	2	2	2	2	2	2	2	2	4	2	2	2	2	2	2	2	2	2	2	2	2	2	2	2	2
Female	39	Postgraduate diploma	4	2	4	4	3	2	2	2	2	2	1	1	1	1	1	2	4	4	3	3	2	2	2	2	2	2	2	1	2	2	3	2	4	4	3	3	2	3	3	2	4	2	2	2	2	2	2
Male	52	Bachelor	5	5	5	5	5	5	5	5	5	5	5	5	5	5	5	5	5	5	4	4	4	4	3	4	4	3	5	4	5	4	4	1	1	1	1	1	2	1	1	5	5	5	5	5	3	3	5
Female	45	Bachelor	4	3	3	3	2	2	2	2	1	2	2	1	1	1	2	1	2	2	2	1	2	2	2	2	1	2	2	2	2	2	4	2	2	2	1	2	3	2	1	2	2	2	2	1	1	1	1
Female	44	Bachelor	4	4	5	4	4	4	4	4	4	4	3	3	3	3	4	4	4	4	4	4	5	5	5	5	5	4	5	5	3	4	3	1	1	2	1	2	3	3	3	3	4	3	4	3	4	4	3
Male	48	PhD	5	5	4	4	4	4	4	4	4	4	4	4	4	4	4	4	4	4	4	4	4	4	4	5	4	4	4	4	4	4	2	4	4	4	4	4	4	4	4	4	4	4	4	4	4	4	4
Female	44	Bachelor	4	3	3	3	2	2	3	3	3	3	4	4	4	4	4	4	4	4	4	3	4	4	4	4	5	2	4	4	4	4	3	2	4	2	2	2	2	2	2	4	2	4	2	4	3	3	4
Female	36	Bachelor	3	1	5	4	4	4	4	3	3	2	5	3	2	1	3	2	2	3	4	2	2	4	3	1	3	2	4	1	4	4	3	4	3	2	3	2	2	3	2	3	3	4	1	4	1	1	5
Female	50	Community college	2	2	3	2	2	1	1	1	1	3	2	2	1	1	1	1	3	3	1	4	4	4	4	4	4	4	2	4	2	4	1	1	1	1	1	4	3	4	4	1	1	1	1	1	1	1	1
Female	36	Postgraduate diploma	2	2	2	2	3	3	2	3	2	2	3	3	3	1	2	2	4	4	5	3	5	4	5	5	4	3	2	1	2	2	3	3	5	5	2	3	3	5	4	2	3	3	3	1	1	1	2
Male	37	Bachelor	3	3	2	2	4	4	4	4	4	4	3	3	4	4	3	3	4	3	4	4	4	4	4	4	4	4	2	5	3	3	3	2	4	2	2	3	4	3	3	4	3	4	3	3	3	3	3
Male	35	Master	3	3	4	3	4	3	3	4	3	3	4	4	2	3	4	4	4	4	3	4	4	4	4	4	4	4	3	4	4	4	3	1	1	1	1	3	2	2	2	4	4	2	3	2	3	3	3
Male	47	Bachelor	3	4	4	3	4	2	2	2	2	2	3	2	3	3	4	3	2	2	3	2	2	2	4	2	2	2	3	3	2	2	3	3	4	2	1	3	2	4	3	3	4	2	2	3	1	1	1
Female	35	Bachelor	5	4	4	4	4	4	4	4	4	4	4	4	4	4	4	4	4	4	4	4	4	4	5	5	4	4	4	4	4	4	2	4	4	2	2	4	2	4	4	4	4	4	4	5	2	1	4
Female	27	Bachelor	2	3	4	4	3	3	3	3	3	3	2	2	2	2	3	3	3	3	3	3	3	3	3	3	3	3	3	3	3	3	3	3	3	3	3	3	3	3	3	3	3	3	3	3	3	3	3
Male	51	PhD	4	4	4	4	4	4	4	4	4	4	5	5	4	4	3	3	3	3	3	4	4	4	4	3	4	3	3	4	2	4	3	3	2	2	2	3	3	3	3	4	3	4	3	4	3	3	4
Female	38	Bachelor	4	3	5	4	3	2	2	3	3	3	5	3	3	1	2	1	3	1	3	4	4	4	4	5	5	4	4	4	4	5	3	1	4	1	1	4	2	5	4	2	2	2	2	3	1	1	3
Female	35	Master	4	4	5	5	4	4	5	5	2	2	5	5	5	5	4	4	4	4	5	4	4	4	4	4	4	4	4	4	4	4	2	1	1	1	1	2	2	2	2	4	4	5	5	5	5	5	4
Female	52	Bachelor	2	1	2	2	3	3	3	3	3	3	5	5	5	5	4	4	3	3	5	4	4	5	4	5	4	4	3	2	1	2	3	3	4	5	2	2	4	5	4	4	4	4	3	3	3	1	4
Male	31	Postgraduate diploma	3	2	3	3	3	3	3	3	3	3	2	2	2	2	3	3	3	3	3	3	3	3	3	3	3	3	3	3	3	3	3	3	3	3	3	3	3	3	3	3	3	3	3	3	3	3	3
Male	31	Postgraduate diploma	3	2	3	3	3	3	3	3	3	3	2	2	2	2	3	3	3	3	3	3	3	3	3	3	3	3	3	3	3	3	3	3	3	3	3	3	3	3	3	3	3	3	3	3	3	3	3
Male	53	Postgraduate diploma	4	2	4	4	4	3	2	3	2	2	3	3	3	2	2	2	4	4	4	3	4	4	4	4	4	4	4	2	4	4	3	3	4	2	2	3	3	4	2	4	4	4	3	3	1	1	2
Female	29	Master	2	2	2	2	2	2	2	2	2	2	2	3	1	3	2	2	1	2	1	1	1	1	1	1	1	1	1	1	1	1	2	2	3	1	2	3	3	3	3	1	3	3	3	3	3	3	3
Female	24	Bachelor	4	4	4	4	4	4	4	4	4	4	3	3	3	3	4	4	4	4	4	4	4	4	4	4	3	3	3	3	4	4	2	2	3	2	1	4	3	3	3	3	3	3	3	2	2	2	2
Female	38	Postgraduate diploma	3	2	3	3	4	4	3	3	4	4	4	5	3	4	2	4	1	4	3	4	4	3	4	4	3	3	3	3	3	3	2	4	4	5	3	4	4	3	3	3	3	4	4	4	3	4	4
Female	50	Bachelor	1	3	2	2	3	3	2	3	2	4	1	2	1	1	1	1	1	2	4	3	4	4	4	4	5	5	1	2	1	1	3	4	4	4	4	4	3	4	4	1	1	2	2	2	2	1	1
Female	26	Bachelor	5	5	5	5	3	4	4	4	4	4	1	2	1	1	2	2	4	2	3	4	4	4	4	4	4	5	5	5	5	5	3	2	4	4	4	5	2	4	4	2	1	2	1	3	3	3	3
Male	38	Master	4	4	4	4	4	4	4	4	4	4	4	4	4	4	4	4	4	4	4	4	4	4	4	4	4	4	4	4	4	4	2	4	4	4	4	3	3	3	3	3	3	3	3	3	3	3	3
Female	44	Bachelor	4	4	4	3	4	4	4	4	1	1	2	2	2	2	3	3	4	4	4	4	3	4	4	4	3	3	2	2	2	3	3	2	2	2	2	4	4	4	4	4	5	5	5	4	4	5	2
Female	40	Postgraduate diploma	1	1	4	4	4	4	4	3	4	4	2	2	3	2	2	2	2	2	2	4	4	4	4	4	3	4	3	4	3	3	2	4	4	4	4	3	4	4	4	4	4	2	2	2	2	2	3
Male	41	Bachelor	5	5	5	5	3	3	3	4	5	5	5	5	4	4	3	3	4	4	2	2	2	1	2	2	1	2	5	5	5	5	5	1	1	1	1	1	1	1	1	3	3	3	3	1	1	1	3
Male	52	Bachelor	5	4	5	4	4	4	4	4	3	3	5	5	5	5	4	4	4	4	4	4	4	4	4	4	4	4	4	4	4	4	2	1	1	1	1	3	2	3	2	4	4	4	4	4	1	1	3
Female	45	Bachelor	3	4	3	3	3	2	2	2	4	3	3	3	1	1	2	2	2	2	2	2	2	3	3	3	4	4	2	2	2	2	4	4	4	5	4	2	3	4	4	3	2	2	2	2	2	2	2
Female	39	Bachelor	4	4	4	3	4	3	3	4	3	4	5	5	4	4	4	4	3	4	4	4	4	4	4	4	4	4	4	4	3	4	3	4	4	3	2	4	2	4	3	4	3	4	4	4	3	3	3
Female	36	Bachelor	5	5	5	5	5	5	4	4	4	4	5	5	5	5	4	4	4	4	4	4	4	4	4	4	4	4	4	4	4	4	4	2	2	2	2	3	2	3	2	4	4	4	4	4	4	3	4
Male	48	Bachelor	3	3	3	3	2	2	2	2	2	2	2	2	1	1	2	2	2	2	2	2	2	2	2	2	3	3	2	2	2	2	2	3	3	3	2	4	4	4	4	2	2	2	2	2	2	2	1
Female	33	Bachelor	3	3	3	3	3	3	3	3	3	3	3	3	3	3	3	3	3	3	4	4	4	4	3	4	4	4	3	4	3	3	3	2	4	2	2	3	3	3	3	3	3	3	3	3	3	3	3
Male	38	Bachelor	4	4	5	5	4	4	5	5	3	4	5	5	3	3	4	4	4	4	4	4	3	5	4	4	4	4	4	4	4	4	2	2	4	4	4	4	3	4	4	4	4	4	4	5	5	5	5
Male	28	Postgraduate diploma	3	3	4	4	4	4	3	3	2	2	4	4	2	2	3	3	4	3	4	3	3	2	2	2	3	2	2	2	3	4	2	3	3	5	4	2	3	3	4	3	3	3	3	2	3	3	2
Male	29	Master	4	4	4	4	4	4	4	4	3	3	4	4	3	4	5	4	4	4	3	3	3	2	3	3	1	4	4	5	5	3	3	2	2	2	3	3	4	3	3	3	3	2	4	1	3	4	1
Female	40	Bachelor	4	4	4	4	4	4	4	4	4	4	5	5	5	5	2	2	4	4	4	4	4	4	4	4	4	4	2	2	3	3	2	4	4	4	3	5	3	3	3	3	2	3	3	4	4	4	5
Male	26	Postgraduate diploma	4	3	5	4	4	3	4	4	4	4	3	2	3	2	4	4	2	4	3	4	4	2	4	3	2	4	4	4	4	4	2	4	4	3	3	3	3	3	3	4	2	2	3	3	4	3	4
Male	45	Community college	4	4	4	2	2	2	3	4	3	2	1	2	1	1	2	2	2	2	2	2	2	2	2	3	2	2	4	4	4	4	3	2	2	1	1	4	2	4	3	2	3	2	2	2	2	2	2
Female	35	Master	4	4	4	4	5	4	5	5	4	4	5	5	5	5	4	4	2	4	4	2	4	4	4	4	4	4	2	5	2	4	4	1	2	2	1	3	3	3	3	4	4	4	4	4	4	2	4
Male	52	Community college	3	2	3	2	1	2	2	3	2	2	2	2	1	1	2	2	2	2	1	1	2	2	2	2	1	1	1	1	1	1	5	4	5	4	4	5	4	5	4	2	2	1	1	2	1	1	1
Female	42	Bachelor	1	2	2	2	2	2	2	2	2	2	1	1	1	1	2	2	2	2	2	2	2	2	2	2	3	2	3	2	3	4	2	4	4	4	3	4	4	4	3	3	3	3	3	3	3	3	3
Female	31	Bachelor	3	3	3	3	3	3	3	3	2	2	1	1	1	1	1	2	1	1	2	3	2	4	3	3	4	2	2	1	1	1	2	4	5	4	5	4	4	4	5	1	1	2	2	2	2	2	2
Female	40	Bachelor	4	4	4	4	2	2	4	4	4	4	2	2	1	3	2	2	4	4	4	2	4	4	4	4	4	4	4	4	2	4	4	2	4	4	1	4	2	4	4	4	4	2	4	4	1	1	1
Female	54	Bachelor	3	3	3	3	3	3	3	3	3	3	2	2	2	2	3	3	3	3	3	3	3	3	3	3	3	3	3	4	3	3	3	2	4	2	2	3	3	3	3	3	3	3	3	3	3	3	3
Male	38	Bachelor	2	3	4	4	4	4	4	4	4	4	5	5	5	5	4	4	4	5	3	2	4	4	4	4	4	3	4	4	4	4	4	2	2	2	1	2	2	2	2	4	2	4	4	4	4	4	4
Male	46	Bachelor	2	2	3	2	2	2	2	2	2	2	1	1	1	1	1	1	1	2	2	2	2	2	2	2	2	2	2	2	2	2	4	2	2	2	2	4	4	5	5	2	2	2	2	2	2	2	2
Male	50	Community college	2	1	1	1	1	1	1	1	1	1	1	1	1	1	1	1	1	1	1	1	1	1	1	1	1	1	1	1	1	1	5	1	5	1	1	5	5	5	5	1	1	1	1	1	1	1	1
Male	51	PhD	4	3	4	4	4	4	4	4	3	4	4	4	5	5	4	4	4	4	4	4	4	4	4	3	4	4	4	3	4	4	3	4	4	4	3	4	4	4	4	4	4	4	4	3	4	4	3
Male	28	Postgraduate diploma	4	3	4	3	3	2	3	2	4	3	2	2	2	3	2	2	3	2	2	3	3	2	2	4	1	2	3	3	2	2	3	2	2	3	2	1	3	2	4	3	3	4	2	1	4	3	2
Male	31	Bachelor	3	2	3	3	2	2	2	2	2	2	2	2	3	3	2	2	2	2	2	2	3	4	4	3	4	3	2	1	2	2	2	2	2	2	2	4	4	4	4	2	2	2	2	2	4	1	2
Male	40	Bachelor	2	2	2	2	1	1	2	1	2	2	2	3	1	1	2	2	1	1	1	2	2	2	2	2	2	2	2	3	1	2	2	3	4	4	2	3	3	3	3	2	3	2	2	3	3	1	2
Male	27	Master	2	2	2	3	3	2	2	2	4	4	3	3	3	2	2	2	2	2	2	2	2	1	1	1	1	2	1	4	2	2	5	1	2	1	2	1	2	1	3	2	3	3	3	2	2	2	3
Female	39	Bachelor	2	2	5	4	4	4	4	4	2	2	3	3	1	1	2	2	4	4	4	4	4	4	4	2	4	1	4	2	4	2	2	2	4	4	4	4	2	4	4	4	4	4	2	5	1	1	1
Female	33	Bachelor	2	3	4	2	2	2	2	2	1	1	1	4	1	1	3	2	3	3	4	4	4	4	4	4	4	4	4	4	2	4	3	4	4	5	2	4	3	4	5	4	3	3	3	2	3	3	3
Female	44	Bachelor	4	3	5	4	4	2	4	4	4	4	5	5	5	1	2	4	3	4	4	3	4	3	4	3	4	4	2	4	2	4	3	4	4	4	3	4	2	3	2	2	2	3	3	3	2	2	2
Male	42	Postgraduate diploma	4	4	4	4	4	4	4	4	4	4	5	5	5	5	4	4	4	2	4	4	4	4	4	4	4	4	4	4	4	4	4	1	2	2	1	4	2	4	4	4	4	4	4	4	2	2	4
Female	37	Bachelor	2	2	2	2	2	2	2	2	2	2	3	2	3	3	2	2	2	2	2	2	2	2	2	2	2	2	2	2	2	2	4	2	2	2	2	2	2	2	2	2	2	2	2	2	2	2	2
Male	25	Bachelor	4	4	4	4	4	4	4	4	3	3	4	4	4	4	4	4	4	4	4	4	4	4	4	4	4	4	4	4	4	4	2	4	4	5	5	5	5	4	4	4	2	3	2	4	4	4	3
Male	40	Master	4	4	5	5	4	3	3	4	4	4	4	4	3	1	1	2	2	3	4	3	3	2	2	2	2	2	4	5	4	5	4	1	1	1	1	3	2	3	3	2	2	2	1	2	1	1	3
Female	41	Bachelor	2	2	2	2	2	2	1	2	2	2	1	3	1	1	2	2	2	2	2	2	3	4	4	4	4	4	2	2	2	2	4	4	4	4	2	4	4	4	4	2	2	2	2	2	2	2	2
Female	40	Bachelor	1	2	4	2	1	1	1	4	3	3	5	4	2	5	2	3	4	2	2	3	4	4	4	4	3	4	1	1	1	4	2	2	3	1	1	5	1	5	4	3	1	1	1	1	1	1	1
Male	32	Bachelor	3	4	4	4	4	4	4	4	3	3	3	5	3	3	3	3	4	4	4	4	4	3	4	4	2	3	4	2	4	3	2	2	2	2	1	5	3	5	4	4	2	4	2	4	3	3	4
Female	48	Bachelor	3	4	5	4	4	3	4	4	3	3	3	4	3	3	4	4	3	3	3	3	4	2	4	3	4	3	4	4	3	4	4	3	1	1	1	3	2	4	3	3	3	3	3	3	1	1	3
Female	59	Community college	3	3	4	3	3	3	3	3	4	4	5	5	5	5	4	4	4	3	4	4	4	5	4	4	4	4	3	4	3	4	3	1	5	4	2	3	3	3	3	3	3	4	4	3	3	2	3
Female	34	Master	4	2	3	3	3	3	3	3	3	3	3	3	3	3	3	3	3	3	3	3	3	3	3	3	3	3	3	3	3	3	3	3	3	3	3	3	3	3	3	3	3	3	3	3	3	3	3
Female	40	Bachelor	1	1	2	2	2	1	1	1	1	1	1	1	1	1	1	1	1	1	1	2	2	2	1	1	1	1	2	2	1	1	1	5	5	5	5	5	5	5	5	1	1	1	1	1	1	1	1
Male	45	Postgraduate diploma	2	2	3	3	1	1	1	1	1	1	2	1	1	1	1	1	1	1	2	1	1	1	1	1	1	1	2	3	2	2	4	1	1	1	1	2	1	3	2	1	1	1	1	1	1	1	1
Female	41	Master	4	3	2	2	4	4	4	4	2	2	4	4	4	4	4	4	4	4	2	4	4	4	4	4	4	4	3	4	3	2	4	2	2	2	2	4	4	4	2	4	4	4	2	4	2	2	2
Female	45	Community college	4	3	4	4	3	3	3	4	3	3	4	4	4	3	4	4	4	4	3	4	3	3	3	3	3	3	4	4	4	4	3	2	2	2	2	3	2	2	2	3	3	3	3	3	3	3	3
Female	38	Bachelor	4	4	4	4	4	4	4	4	4	3	5	5	5	5	4	4	3	3	4	3	4	4	4	4	4	4	4	4	4	4	3	2	2	2	2	2	2	2	2	4	4	4	4	3	4	4	4
Female	45	Postgraduate diploma	3	3	4	4	4	4	4	4	3	3	3	3	3	3	4	4	4	4	4	4	4	4	4	4	4	3	3	4	3	4	3	2	2	2	2	3	2	3	3	4	4	4	3	3	3	3	2
Female	45	Bachelor	2	3	4	3	2	2	2	2	1	1	1	2	1	1	1	1	2	2	1	1	1	1	1	2	2	2	1	2	1	3	4	4	5	5	4	3	3	3	3	2	4	2	2	2	2	2	3
Female	39	Bachelor	3	3	4	3	4	4	4	4	3	3	3	3	4	4	3	3	2	2	4	4	4	4	4	2	4	4	4	4	2	2	2	4	5	5	4	4	2	4	4	4	3	3	3	4	4	4	4
Female	40	Bachelor	3	2	4	2	4	4	2	3	3	3	1	1	1	1	3	4	2	3	3	4	3	4	3	3	2	2	3	4	4	3	2	3	4	2	3	3	4	4	4	3	3	4	4	4	4	4	2
Male	44	Master	4	4	4	4	4	4	4	4	4	4	5	5	5	5	4	4	4	4	4	4	4	4	4	4	4	4	4	4	4	4	2	1	2	2	2	4	2	4	4	4	4	4	4	4	2	2	4
Female	44	Master	4	2	4	4	4	3	4	3	2	2	5	5	1	1	2	2	4	2	2	4	4	4	4	4	4	4	4	4	2	4	2	3	4	4	2	4	2	4	4	3	2	2	2	3	3	3	4
Female	40	Postgraduate diploma	4	4	5	4	3	4	3	4	3	3	5	3	5	5	3	2	3	3	4	5	3	5	4	5	4	3	3	2	3	4	3	4	5	5	5	3	4	3	4	2	3	2	4	4	2	3	2
Female	43	Bachelor	2	3	4	3	3	3	4	3	4	4	3	4	1	3	3	2	4	4	4	4	4	4	4	4	4	4	4	1	2	3	3	3	4	4	3	5	4	4	4	3	3	3	2	4	4	3	3
Female	46	Bachelor	3	3	4	4	2	2	2	2	2	2	3	2	2	2	2	2	3	3	4	4	4	4	4	2	4	4	4	2	2	4	4	1	2	4	1	5	3	4	4	1	1	1	1	3	2	2	1
Female	45	Bachelor	2	3	4	3	2	2	2	2	1	1	1	2	1	1	1	1	2	2	1	1	1	1	1	2	2	2	1	2	1	3	4	4	5	5	4	3	3	3	3	2	4	2	2	2	2	2	3
Female	42	Bachelor	4	2	4	4	1	1	1	1	4	4	1	1	1	1	1	1	1	1	4	1	4	4	4	4	4	4	4	4	4	1	2	5	5	5	4	5	4	5	5	2	3	2	2	2	2	2	2
Female	47	Postgraduate diploma	4	4	4	4	3	3	3	3	2	3	3	3	3	3	4	4	4	4	3	3	3	2	3	4	3	3	5	4	4	4	3	2	2	2	2	3	2	2	2	2	3	3	3	2	2	2	3
Female	45	Bachelor	3	2	4	3	4	4	3	4	3	3	3	3	2	2	2	2	2	4	4	4	4	4	4	4	4	5	3	5	3	4	4	4	5	4	3	3	4	4	3	4	3	4	3	4	3	3	2
Female	31	Bachelor	3	3	4	4	4	4	4	3	3	3	4	4	4	4	4	4	2	2	3	3	3	4	4	4	4	4	3	4	3	4	4	1	1	1	1	1	1	3	2	4	2	3	4	4	3	3	4
Male	40	PhD	5	5	5	5	4	4	4	4	3	3	5	4	4	4	4	4	4	4	4	4	4	3	3	3	3	3	5	5	5	5	3	1	1	1	1	2	1	1	1	4	4	4	4	5	5	3	4
Male	40	PhD	4	3	4	4	4	4	4	4	4	4	5	4	4	4	4	4	4	3	3	4	3	4	4	4	3	4	4	5	4	4	4	2	3	2	2	2	2	2	2	4	4	4	4	4	3	3	4
Female	46	Bachelor	5	5	5	5	3	4	2	3	2	2	5	5	5	5	5	3	4	4	2	2	3	2	3	1	3	4	5	1	5	4	5	1	2	1	1	1	1	1	1	4	5	4	4	5	5	5	4
Female	39	Bachelor	4	3	2	3	4	4	4	4	4	4	3	3	3	3	4	3	4	3	4	4	4	4	4	4	4	4	4	3	4	4	2	4	4	4	4	4	4	4	4	4	3	4	3	4	3	4	4
Female	35	Bachelor	4	4	5	4	2	2	2	3	2	2	2	1	1	1	2	2	4	2	5	4	4	3	4	4	4	5	4	2	4	5	4	1	1	1	1	5	2	5	5	2	1	1	1	1	1	1	2
Male	26	Bachelor	2	2	3	3	3	3	4	3	1	2	3	2	1	1	2	1	2	2	2	2	2	2	2	2	1	1	1	1	1	2	4	5	3	1	3	2	2	4	4	2	2	1	1	1	4	4	2
Male	37	Bachelor	4	2	2	2	1	1	1	2	1	1	2	1	1	1	2	1	1	1	1	1	1	1	1	2	2	1	4	1	1	1	5	1	2	1	1	5	5	4	4	1	1	1	1	1	1	1	1
Female	32	Bachelor	3	3	4	4	4	4	4	4	3	3	2	2	2	2	3	3	3	3	3	3	3	3	3	3	3	3	3	3	3	3	3	2	3	2	1	4	3	3	3	3	3	3	3	3	3	3	3
Female	46	Bachelor	4	4	3	3	4	3	3	3	2	2	5	5	5	5	3	3	3	3	2	4	4	4	4	4	4	3	3	4	2	3	3	2	2	2	2	2	2	3	3	3	2	4	3	4	3	3	3
Male	34	Bachelor	5	3	5	5	5	5	5	5	1	1	5	3	5	5	5	5	5	5	1	1	1	1	3	1	1	1	5	1	5	1	5	1	1	1	1	2	1	3	2	5	5	5	5	1	1	1	5
Male	48	Bachelor	5	4	4	4	4	4	4	4	4	4	4	4	4	4	4	4	4	4	4	4	5	4	4	4	4	4	4	4	4	4	2	2	4	4	3	4	4	4	4	4	4	4	4	4	4	3	3
Female	44	Bachelor	3	2	4	4	2	2	2	2	4	3	2	2	3	3	2	2	2	3	4	4	4	4	4	4	4	3	3	2	2	4	2	2	4	4	3	4	3	5	4	2	2	2	2	2	2	2	2
Male	42	Bachelor	2	2	2	2	2	2	2	2	2	2	1	1	1	1	2	2	2	2	4	4	4	4	4	4	4	2	2	2	2	4	3	5	5	5	5	5	3	4	4	2	2	2	2	3	3	3	2
Male	41	Bachelor	1	1	1	1	1	1	1	1	1	1	1	1	1	1	1	1	1	1	1	1	1	1	1	1	1	1	1	1	1	1	5	5	5	5	5	5	5	1	5	1	1	1	1	1	1	1	1
Male	43	Bachelor	3	3	4	2	2	2	2	2	2	2	2	2	3	2	2	2	2	2	3	2	2	2	3	3	3	3	2	1	2	2	4	2	2	2	2	4	3	2	2	2	2	2	3	3	3	3	3
Female	58	Master	2	3	3	3	3	4	4	3	3	2	2	3	2	2	4	3	3	4	4	4	3	3	4	5	3	4	3	5	4	3	1	3	4	3	5	5	3	3	5	4	3	4	5	4	3	5	3
Female	47	Bachelor	2	2	4	2	4	3	4	4	2	3	5	2	1	1	2	2	3	2	4	4	4	4	4	4	4	4	2	2	2	4	3	4	4	4	4	4	4	4	2	4	2	4	2	4	4	2	1
Female	40	Bachelor	3	3	4	3	4	4	4	4	4	4	4	4	4	4	4	4	4	4	3	4	4	4	4	4	4	4	3	4	2	4	3	4	4	4	4	4	4	3	3	4	4	4	4	4	3	5	4
Male	33	Bachelor	3	3	4	4	4	4	4	4	3	4	3	3	4	4	4	4	4	3	4	4	4	4	4	4	4	4	4	4	3	4	2	2	2	2	2	4	3	3	3	4	3	4	4	4	4	4	3
Female	25	Bachelor	5	5	5	5	4	4	4	5	4	4	5	5	5	4	4	4	4	3	4	4	4	4	4	4	4	3	4	5	5	4	3	1	3	2	2	4	2	3	2	4	4	4	4	4	3	3	4
Female	38	Bachelor	4	3	4	4	3	3	3	3	2	2	1	1	1	1	3	3	3	3	2	2	2	2	4	4	2	4	4	2	4	4	4	1	1	1	1	3	2	3	2	3	2	3	3	2	2	2	2
Female	43	Bachelor	4	3	4	4	3	3	3	4	4	4	5	2	1	1	3	2	3	3	4	3	4	4	3	3	4	3	4	4	4	3	3	4	5	4	4	2	3	3	3	3	3	3	3	4	4	3	3
Female	44	Bachelor	4	3	3	3	2	2	3	3	3	3	4	4	4	4	4	4	4	4	4	3	4	4	4	4	5	2	4	4	4	4	3	2	4	2	2	2	2	2	2	4	2	4	2	4	3	3	4
Male	38	Postgraduate diploma	4	4	4	4	4	4	4	4	3	3	3	3	3	3	4	4	4	4	4	4	4	4	4	4	4	4	4	4	4	4	2	4	4	4	4	4	4	4	4	4	4	4	4	4	1	1	4
Female	39	Postgraduate diploma	4	3	4	4	4	3	3	4	2	2	4	4	5	4	3	3	4	4	4	4	4	3	4	4	3	3	3	3	3	4	2	1	3	4	4	4	3	4	4	3	3	3	3	4	4	3	3
Male	45	Bachelor	3	1	4	3	4	2	1	2	1	3	1	3	1	1	2	1	3	3	4	4	4	4	4	4	4	4	4	4	4	4	5	1	1	1	1	4	5	5	4	2	2	2	2	2	2	2	3
Female	44	Postgraduate diploma	4	3	4	4	4	3	4	3	2	2	3	3	1	3	2	2	3	3	3	3	3	4	4	4	4	4	4	4	3	4	4	2	4	2	2	3	2	3	2	2	2	3	3	2	2	2	2
Female	42	Community college	3	4	4	4	4	4	4	4	4	4	3	3	3	3	4	4	4	4	4	4	4	4	4	4	4	4	4	4	4	4	2	2	5	2	2	4	2	4	4	4	4	4	4	4	3	3	4
Male	40	Bachelor	4	4	4	4	4	4	4	4	4	4	3	3	4	4	4	4	4	4	4	4	4	4	4	4	4	4	4	4	4	4	2	4	4	4	4	4	4	4	4	4	4	4	4	4	4	4	4
Female	46	Bachelor	4	3	3	3	4	4	4	4	4	4	2	2	2	2	3	3	4	4	4	4	4	4	4	4	4	4	4	4	4	4	2	4	4	4	4	4	4	4	4	4	4	4	4	4	4	4	4
Male	28	Bachelor	3	4	4	4	4	4	4	4	4	4	3	3	2	4	3	3	4	4	3	4	4	4	3	4	4	4	4	4	4	3	2	4	4	3	3	4	3	5	5	3	3	4	4	4	4	4	4
Female	40	Bachelor	2	2	3	2	3	3	3	3	5	3	3	3	1	3	2	2	2	3	1	1	1	1	1	1	1	1	3	3	3	1	3	4	2	4	2	5	3	5	4	3	1	1	1	3	1	1	1
Female	40	Bachelor	3	2	3	4	4	4	4	4	4	4	3	3	4	4	3	4	4	2	5	5	5	5	5	5	4	4	3	3	2	4	2	4	5	5	4	5	3	5	4	4	4	4	3	4	4	4	2
Female	47	Bachelor	3	3	3	3	3	4	4	4	2	4	5	5	5	5	4	4	4	3	4	4	4	4	4	4	4	4	3	4	2	4	3	4	4	4	4	4	3	4	4	4	4	4	4	4	3	3	1
Female	35	Bachelor	4	3	4	4	3	3	3	3	3	3	3	3	3	3	3	3	3	3	3	3	3	4	3	3	3	3	3	3	3	3	3	3	3	3	3	3	3	3	3	3	3	3	3	3	3	3	3
Female	24	Bachelor	4	2	4	4	2	3	2	3	4	4	4	3	2	2	2	2	3	4	2	2	4	3	3	4	2	2	4	4	4	4	4	4	4	2	2	4	4	2	4	3	2	3	2	2	2	2	4
Female	34	Master	5	3	4	4	3	3	3	3	3	3	3	3	3	3	3	3	3	3	3	3	3	3	3	3	3	3	3	3	3	3	3	3	3	3	3	3	3	3	3	3	3	3	3	3	3	3	3
Female	41	Bachelor	3	3	3	3	4	4	4	3	3	3	2	3	2	2	2	2	3	3	3	3	4	4	3	3	4	4	2	4	1	2	3	3	4	4	3	3	3	3	4	4	4	3	3	3	1	1	3
Female	34	Bachelor	4	4	4	4	4	4	4	4	4	4	5	5	5	5	4	4	4	3	4	4	4	4	4	4	4	4	4	4	4	4	2	1	3	2	2	3	2	3	3	4	3	4	3	4	4	3	3
Female	38	Bachelor	2	3	3	3	2	2	2	2	2	2	3	3	3	5	3	3	3	3	4	4	4	4	4	4	4	4	3	1	3	3	3	3	4	3	2	4	3	3	4	4	4	4	2	4	3	3	3
Female	50	Postgraduate diploma	4	4	4	4	2	2	3	4	4	2	5	3	1	1	4	3	4	4	2	2	4	4	4	4	4	4	4	4	4	2	2	2	2	2	1	4	2	3	4	2	2	2	2	2	2	2	2
Female	42	Bachelor	2	4	3	4	4	3	3	4	3	4	2	2	1	2	4	4	5	5	5	5	4	4	1	4	4	5	5	4	4	4	2	5	5	5	5	4	5	2	4	5	2	3	4	4	1	1	3
Female	46	Master	4	2	4	2	2	2	2	3	2	4	2	2	2	1	1	1	2	2	2	4	4	4	4	4	4	4	4	4	4	2	2	2	2	2	2	4	2	4	4	1	1	1	1	1	1	1	1
Female	45	Postgraduate diploma	3	3	4	3	3	2	2	2	1	1	2	3	1	1	2	2	2	2	2	2	2	2	2	2	2	2	2	2	2	2	4	4	4	4	4	4	4	4	4	2	2	2	2	2	2	2	1
Female	40	Bachelor	3	2	4	4	2	2	4	4	3	3	3	3	2	3	2	3	2	2	4	4	4	4	4	4	4	4	4	4	2	3	2	1	3	1	1	4	3	4	4	3	3	3	3	3	4	3	2
Female	36	Bachelor	2	2	2	2	3	2	2	2	2	2	3	3	1	1	3	2	2	3	2	2	2	4	3	3	4	4	2	4	2	3	2	1	2	1	1	4	3	4	3	3	2	2	2	3	2	2	2
Male	31	Master	1	2	3	2	2	2	2	2	4	4	1	1	1	1	2	2	2	2	2	2	2	2	2	2	2	2	4	2	2	2	4	2	2	2	2	2	2	2	2	2	2	2	2	2	2	2	2
Female	50	Community college	3	3	2	3	2	2	3	3	3	3	2	3	3	3	3	3	3	3	3	4	4	3	3	4	3	4	3	3	3	3	3	4	4	4	3	4	4	4	4	4	4	3	4	2	3	3	3
Female	40	Bachelor	4	2	4	4	3	3	3	3	4	4	2	3	2	2	2	2	4	4	4	4	3	4	4	4	4	4	4	1	4	3	2	4	4	2	2	3	3	4	4	2	3	3	3	2	4	4	3
Male	40	Bachelor	4	3	4	3	4	4	4	4	2	3	1	2	2	2	3	4	3	3	3	4	2	4	4	4	4	4	3	4	3	4	3	2	2	2	2	4	2	2	3	3	2	2	2	3	3	3	2
Female	50	Postgraduate diploma	2	2	4	2	2	4	2	4	2	2	2	2	2	1	3	3	4	4	5	4	4	4	4	4	4	2	5	5	5	5	5	1	1	1	1	1	1	1	2	4	4	4	4	3	2	1	4
Male	52	Postgraduate diploma	4	4	3	4	2	2	2	2	2	2	1	2	2	2	3	3	2	2	4	2	4	2	2	4	4	3	4	5	4	4	4	2	2	1	1	5	2	5	5	2	2	3	3	4	2	1	1
Female	46	Bachelor	2	4	3	2	4	4	4	4	3	2	3	3	4	4	4	3	2	2	4	4	4	4	4	4	4	4	3	4	2	3	3	3	4	4	3	2	3	4	4	4	4	4	4	4	4	4	4
Female	45	Bachelor	3	2	4	3	3	3	3	3	2	2	3	3	3	3	3	3	3	3	3	3	3	3	3	3	3	3	3	2	3	3	3	4	4	4	3	4	3	4	3	3	2	3	3	2	2	2	2
Male	45	Bachelor	4	4	4	4	4	4	4	4	4	4	4	5	3	4	2	2	2	3	4	4	4	4	4	4	4	4	4	4	4	4	2	4	4	4	4	4	3	4	4	4	3	4	4	3	4	3	3
Female	43	Bachelor	4	4	4	4	5	5	5	4	4	4	5	4	5	5	4	4	4	4	3	4	4	4	4	4	4	4	4	4	4	4	2	2	5	2	2	3	2	5	5	5	2	4	5	4	4	4	2
Female	29	Bachelor	4	4	5	4	3	3	3	4	4	4	5	5	5	5	4	4	4	4	4	3	4	4	4	4	4	4	5	5	5	4	2	1	2	2	1	3	2	3	2	4	4	4	4	3	4	3	2
Male	37	Postgraduate diploma	4	4	4	4	4	4	4	4	4	4	3	3	2	3	4	4	4	4	4	4	4	4	4	4	4	4	4	4	4	4	2	4	4	2	1	2	2	2	2	4	4	4	4	4	4	4	4
Male	37	PhD	1	1	3	3	1	1	1	1	1	1	1	1	1	1	1	1	1	1	3	1	3	1	1	1	3	3	1	1	1	3	3	3	3	4	4	5	5	5	5	1	1	1	1	1	1	1	1
Male	43	PhD	4	4	4	4	4	4	4	4	4	4	2	2	3	3	4	4	4	4	3	3	3	4	4	4	4	4	4	4	4	4	2	2	2	3	3	3	2	4	4	4	3	4	4	4	3	3	4
Female	34	Bachelor	1	1	1	1	1	1	1	1	1	1	1	1	1	1	1	1	1	1	1	1	1	1	1	1	1	1	1	1	1	1	1	1	5	1	1	5	5	5	5	1	1	1	1	1	1	1	1
Female	35	Bachelor	4	4	4	4	5	5	4	5	4	4	5	5	5	5	4	4	2	2	4	4	4	4	4	4	4	4	4	4	4	4	2	1	4	4	2	2	2	2	2	4	5	5	5	5	5	4	3
Female	35	Bachelor	2	2	2	2	2	3	3	3	2	3	3	4	1	1	2	1	3	3	4	3	3	4	3	4	2	2	2	2	2	2	3	2	2	4	4	3	4	4	4	2	2	2	2	2	2	2	1
Female	40	Bachelor	2	4	4	4	4	4	4	4	4	4	3	3	4	4	3	4	4	4	2	4	5	5	4	4	4	4	4	4	4	4	4	1	5	4	3	4	3	2	5	3	4	2	2	4	4	3	3
Female	45	Postgraduate diploma	4	3	4	3	4	3	3	3	4	4	5	5	5	5	3	4	3	3	4	4	3	3	3	4	4	4	4	4	3	3	2	3	2	3	3	4	2	3	3	4	3	3	4	3	2	2	3
Male	29	Bachelor	5	4	5	4	3	3	3	4	2	2	3	2	4	3	2	2	4	1	4	1	3	4	2	2	4	2	5	5	5	5	3	1	2	1	1	2	2	2	2	2	2	3	2	2	1	1	2
Female	32	Bachelor	4	3	4	4	4	4	4	4	3	3	5	5	1	1	2	2	2	2	4	4	4	4	4	2	3	3	2	4	4	4	4	1	2	2	2	4	2	2	2	4	2	4	2	2	2	2	2
Female	33	Bachelor	2	2	4	2	2	2	2	2	2	2	2	2	1	1	2	2	4	4	2	3	4	3	4	4	4	4	3	4	2	4	2	4	4	3	4	4	4	4	4	2	2	2	2	2	2	2	2
Female	33	Bachelor	3	4	4	3	4	4	4	4	3	3	2	1	1	5	2	2	2	2	3	2	4	4	4	4	4	2	3	3	4	3	3	2	2	2	1	5	4	4	4	4	2	3	2	4	2	2	3
Female	37	Bachelor	4	4	4	4	4	4	4	4	3	3	4	3	3	3	4	4	4	4	4	4	4	4	4	4	4	5	3	3	3	4	2	2	2	3	3	3	3	3	3	3	3	4	4	4	4	4	4
Female	43	Master	4	4	5	4	4	5	4	5	4	4	4	4	2	3	4	5	5	4	4	4	4	4	5	5	5	5	4	4	5	5	1	5	5	5	3	4	4	4	2	4	2	4	2	5	3	5	5
Male	38	Bachelor	2	3	3	2	4	3	3	3	4	3	2	2	2	2	2	3	3	2	2	2	4	4	4	2	3	2	2	2	2	2	2	3	3	2	3	4	4	4	4	2	3	4	2	3	3	3	2
Male	25	Bachelor	3	4	4	4	4	4	4	5	4	3	3	5	5	3	3	3	4	3	5	4	3	5	3	4	4	3	4	3	2	4	3	5	3	5	4	3	5	3	5	5	3	5	4	3	5	4	5
Male	40	Bachelor	2	2	4	4	3	3	3	3	3	3	5	5	5	5	4	4	3	3	3	3	3	3	3	3	4	4	4	4	4	3	3	3	3	1	1	5	3	5	5	3	2	3	3	4	2	2	4
Male	38	Community college	1	2	2	2	2	2	1	1	1	1	1	1	1	1	1	1	1	1	1	1	1	1	4	1	2	1	1	2	1	1	3	4	5	4	4	5	5	5	4	1	1	1	1	1	1	1	1
Female	45	Community college	4	4	4	4	4	4	4	4	3	3	3	3	3	3	3	3	2	2	3	3	4	4	4	4	4	4	2	3	2	2	3	2	2	2	1	2	3	3	3	3	3	4	4	4	3	3	2
Female	46	Postgraduate diploma	1	1	2	1	2	2	2	1	1	1	1	1	1	1	1	1	1	2	2	2	2	2	1	1	1	1	1	1	1	1	2	5	5	5	5	5	5	5	5	2	4	2	2	2	2	2	1
Female	39	Postgraduate diploma	1	1	1	1	1	1	1	1	1	1	1	1	1	1	1	1	1	1	4	4	4	4	4	4	4	4	1	1	1	1	2	4	4	1	1	5	5	5	5	1	1	1	1	1	1	1	1
Male	47	PhD	5	3	5	5	3	3	3	4	2	2	5	5	5	5	3	3	3	4	2	2	3	3	3	3	3	3	4	5	5	5	4	1	2	1	1	5	1	4	2	3	2	3	2	1	1	1	1
Female	43	Master	4	4	4	4	4	4	4	4	4	4	5	5	5	5	5	5	4	4	4	4	4	4	4	3	4	4	4	5	5	5	4	1	3	1	1	2	1	2	2	4	4	4	4	4	4	3	4
Female	41	Bachelor	2	2	2	4	4	2	2	2	2	2	5	1	1	1	2	2	2	2	4	3	4	4	4	4	4	2	2	1	2	4	2	1	4	4	4	4	4	4	4	1	1	2	2	2	2	2	2
Female	27	Bachelor	2	4	4	3	4	4	4	4	2	2	5	5	5	5	4	4	4	4	4	4	4	4	5	4	4	5	4	2	2	4	3	4	2	2	2	4	2	3	3	5	5	5	5	4	5	3	3
Male	27	Bachelor	4	4	4	4	2	2	2	2	2	2	1	1	3	3	3	2	2	2	3	3	3	3	3	3	4	3	4	4	4	4	4	2	2	2	2	4	2	4	2	2	2	2	2	2	2	2	2
Female	48	Bachelor	4	3	4	4	4	4	4	4	5	4	5	2	5	5	4	4	4	4	4	3	4	4	4	4	5	4	4	4	4	4	3	3	4	3	3	5	4	5	4	4	2	4	3	4	2	2	3
Female	40	Bachelor	4	4	5	5	4	4	4	4	3	4	3	5	5	5	4	4	3	4	3	4	4	4	4	4	4	4	3	4	4	4	4	3	4	3	3	2	2	2	2	5	4	5	5	4	4	4	4
Female	42	Postgraduate diploma	1	1	2	2	1	2	1	2	1	1	2	2	1	1	1	1	2	2	4	4	4	4	4	4	4	4	4	1	1	4	1	1	4	5	3	5	5	5	5	2	4	1	1	5	3	2	2
Female	37	Postgraduate diploma	4	4	4	4	4	4	4	4	4	4	2	1	1	1	1	1	1	2	1	1	1	1	1	1	1	1	1	1	1	1	5	1	1	1	1	1	1	1	1	1	1	1	1	1	1	1	1
Male	47	Postgraduate diploma	2	2	2	2	2	2	4	4	2	3	1	1	1	1	1	1	2	1	2	1	2	2	1	1	2	1	1	1	2	1	4	1	2	1	1	2	1	2	1	1	2	1	2	2	1	2	1
Female	40	Bachelor	4	4	4	4	4	4	4	4	4	4	5	2	5	5	4	4	4	4	4	3	4	4	4	3	3	4	4	3	3	3	3	4	4	3	2	4	3	4	3	3	3	4	3	3	3	3	3
Female	38	Postgraduate diploma	3	4	4	4	4	4	3	4	4	3	5	3	5	5	3	4	4	4	4	4	4	4	5	5	4	4	3	2	3	2	3	2	4	3	2	5	3	4	4	3	3	3	2	4	2	2	2
Male	41	Postgraduate diploma	4	3	4	3	4	4	4	4	4	4	5	4	4	4	3	3	3	3	3	3	3	3	4	3	3	3	4	3	4	3	2	3	3	3	3	3	3	3	3	3	3	3	3	3	3	3	3
Male	44	PhD	4	4	5	4	4	4	4	4	4	4	4	5	4	4	5	5	5	4	4	4	4	4	4	4	4	4	4	4	4	4	2	4	4	2	2	2	2	2	2	4	4	4	4	3	3	3	4
Female	35	Postgraduate diploma	3	3	3	3	4	4	4	4	3	3	5	5	5	5	2	2	2	2	3	3	4	4	4	4	5	4	2	5	2	4	3	2	2	2	2	3	2	3	3	4	3	3	3	4	4	2	2
Female	35	Postgraduate diploma	3	3	3	3	4	4	4	4	3	3	5	5	5	5	2	2	2	2	3	3	4	4	4	4	5	4	2	5	2	4	3	2	2	2	2	3	2	3	3	4	3	3	3	4	4	2	2
Male	28	Bachelor	3	4	5	4	5	4	5	4	3	4	3	2	1	3	4	3	4	3	3	2	4	4	4	3	5	4	5	3	3	5	2	2	3	4	2	1	1	3	2	4	4	5	4	4	4	4	5
Male	28	Bachelor	3	4	5	4	5	4	5	4	3	4	3	2	1	3	4	3	4	3	3	2	4	4	4	3	5	4	5	3	3	5	2	2	3	4	2	1	1	3	2	4	4	5	4	4	4	4	5
Female	40	Bachelor	3	3	1	3	4	4	4	4	4	3	3	3	3	3	3	3	3	3	4	3	4	4	4	3	4	4	1	1	1	2	2	4	4	4	4	3	3	3	3	4	4	4	4	4	4	4	4
Male	49	Master	4	3	4	3	3	3	3	3	2	3	3	3	3	3	3	3	4	3	3	3	3	3	3	3	3	3	4	4	4	3	3	2	2	2	2	4	3	3	3	3	3	3	3	3	3	3	3
Male	26	Bachelor	4	2	4	2	4	4	2	3	2	2	5	2	1	1	2	3	2	2	4	2	2	4	2	4	4	4	2	4	2	4	2	4	2	2	3	4	4	4	4	2	4	2	2	3	2	2	2
Female	25	Bachelor	3	3	3	3	4	4	4	4	2	2	2	2	1	2	1	2	2	2	2	2	3	2	2	2	3	2	2	2	2	2	4	2	5	4	4	4	4	4	4	3	2	3	3	2	3	2	2
Female	40	Bachelor	3	2	4	3	2	2	3	3	3	3	3	3	2	2	2	3	3	2	3	4	4	3	4	3	4	2	3	3	3	3	3	2	2	2	2	5	4	4	4	3	1	3	1	3	3	3	2
Male	26	Bachelor	4	4	4	5	4	3	4	4	3	3	4	3	3	4	4	3	3	3	4	4	4	4	4	4	4	4	5	4	5	4	3	1	3	1	1	2	1	2	2	4	4	4	4	4	4	3	3
Male	56	Bachelor	4	4	4	2	4	4	4	4	4	2	2	2	2	2	2	4	4	2	4	4	4	4	4	4	4	2	4	4	4	2	2	4	3	4	2	4	4	4	2	4	4	3	3	4	2	4	1
Female	45	Bachelor	1	1	1	1	1	1	1	1	1	1	1	1	1	1	1	1	1	1	1	1	1	1	1	1	1	1	1	1	1	1	1	5	5	5	4	5	5	5	5	1	1	1	1	4	2	2	1
Male	50	Community college	4	2	4	4	4	4	4	4	4	4	3	3	3	3	4	4	4	4	4	4	4	4	4	4	4	4	4	4	4	4	3	2	3	3	2	3	3	3	3	4	4	4	3	3	3	3	3
Female	42	Bachelor	3	3	4	3	4	4	4	4	3	3	4	3	3	4	4	4	3	3	4	4	4	4	4	4	4	4	3	4	3	3	3	2	4	3	2	4	4	4	4	3	3	3	3	3	3	3	3
Male	50	Community college	4	2	4	4	4	4	4	4	4	4	3	3	3	3	4	4	4	4	4	4	4	4	4	4	4	4	4	4	4	4	3	2	3	3	2	3	3	3	3	4	4	4	3	3	3	3	3
Male	26	Bachelor	4	3	4	2	4	4	4	4	4	4	4	5	1	2	3	3	4	4	4	3	4	4	3	4	5	4	2	5	3	3	3	1	1	1	1	3	3	4	4	5	5	5	5	4	4	4	5
Male	46	Master	4	3	3	3	3	3	3	3	2	2	1	1	1	1	2	2	2	3	3	3	3	3	3	3	3	3	3	3	3	3	3	3	3	3	3	3	3	3	3	3	3	3	3	3	3	3	3
Female	47	Master	4	2	2	2	2	2	2	2	2	2	1	5	1	1	2	2	2	2	3	2	3	4	4	4	4	4	1	1	1	4	2	4	4	2	2	1	1	1	1	1	1	1	1	1	1	1	1
Female	35	Bachelor	2	3	3	3	3	3	4	3	4	4	3	3	1	2	3	3	3	3	3	3	3	3	4	3	3	3	4	3	3	4	2	3	4	3	3	4	3	4	3	4	4	3	3	3	3	3	3
Female	34	Bachelor	1	1	2	1	2	1	1	1	2	2	1	1	1	1	2	2	3	2	4	4	4	1	1	1	1	1	1	1	1	1	5	4	4	4	4	4	4	4	4	1	1	1	1	1	1	1	1
Female	50	Postgraduate diploma	1	4	4	2	4	4	4	4	4	4	1	1	3	3	4	4	4	2	4	4	4	4	4	4	4	4	3	3	3	4	3	2	2	2	1	4	2	4	4	4	4	4	2	4	2	2	4
Male	38	Community college	4	4	4	4	2	2	2	4	2	2	3	3	1	2	1	2	2	2	2	2	2	2	2	2	2	2	4	4	4	2	4	2	4	4	2	4	4	4	4	2	2	2	2	2	2	2	2
Male	56	PhD	4	4	4	4	4	4	4	4	3	3	4	4	4	4	4	4	4	4	4	4	4	4	4	4	4	4	4	5	4	4	4	1	1	1	1	2	2	2	2	4	4	4	4	4	4	4	4
Female	46	Postgraduate diploma	3	3	3	3	3	3	3	3	3	3	3	3	3	3	3	3	3	3	3	3	3	3	3	3	3	3	3	3	3	3	3	2	2	2	1	3	3	3	3	3	3	3	3	3	3	3	3
Male	27	Postgraduate diploma	4	2	5	2	4	4	4	4	4	4	1	3	3	2	1	4	2	2	4	3	4	3	3	2	2	4	4	2	3	4	2	4	4	4	4	4	4	1	5	2	3	3	4	4	4	3	4
Male	53	Postgraduate diploma	4	4	4	4	4	4	4	4	4	4	4	4	4	4	4	3	4	4	4	4	4	4	3	3	4	3	4	4	4	4	2	4	4	4	4	4	4	4	4	4	4	4	4	4	4	4	4
Female	47	Postgraduate diploma	4	4	4	3	3	4	3	3	4	3	3	3	3	3	3	2	3	2	4	4	4	4	4	4	4	4	4	4	3	3	3	4	2	2	2	4	3	4	4	3	2	4	2	4	3	2	3
Male	57	Bachelor	3	3	4	3	4	4	4	3	4	4	3	3	3	2	2	2	1	2	3	3	4	4	4	2	4	3	2	2	2	3	3	3	4	4	4	4	3	4	3	3	2	2	2	4	3	3	3
Female	36	Bachelor	3	3	4	3	4	4	4	4	4	4	5	4	2	3	3	3	3	3	3	3	3	4	4	4	4	4	3	4	3	4	3	2	4	2	2	3	3	4	4	3	3	4	4	4	4	4	4
Male	27	Bachelor	4	4	4	4	4	4	4	4	4	4	4	4	4	4	4	4	4	4	4	4	4	4	4	4	4	4	4	4	4	4	2	4	4	4	4	4	4	4	4	4	4	4	4	4	4	4	4
Male	27	Bachelor	4	4	4	4	4	4	4	4	4	4	4	4	4	4	4	4	4	4	4	4	4	4	4	4	4	4	4	4	4	4	2	4	4	4	4	4	4	4	4	4	4	4	4	4	4	4	4
Male	25	Postgraduate diploma	5	5	5	5	5	5	5	4	3	3	5	5	5	5	4	4	4	4	2	2	3	2	3	2	2	3	4	5	5	5	3	1	1	1	1	4	1	3	2	5	4	5	5	5	5	3	5
Female	40	Bachelor	1	1	3	1	3	3	2	2	2	4	1	2	1	1	1	1	2	1	2	2	2	3	3	2	2	2	2	2	1	2	2	3	4	4	4	4	4	5	5	1	2	1	1	1	2	3	1
Male	45	Bachelor	4	4	5	5	4	4	4	4	2	2	5	4	5	5	4	4	4	4	4	4	4	4	4	4	4	4	5	5	5	4	3	1	1	1	1	2	1	2	2	4	4	4	4	4	3	3	4
Male	40	Master	4	4	4	4	2	4	4	2	4	2	2	3	1	1	2	2	4	2	1	1	1	1	1	1	2	2	4	4	4	4	2	4	4	4	4	4	4	4	3	4	4	4	4	4	4	2	2
Female	42	Postgraduate diploma	4	4	4	4	4	4	4	4	4	4	5	5	5	5	4	4	4	4	4	4	4	3	3	2	2	4	4	4	4	4	4	2	4	1	1	2	2	3	3	4	4	4	2	3	3	3	2
Female	36	Bachelor	2	2	2	4	2	2	2	2	2	2	5	5	1	1	2	1	2	2	2	2	4	2	1	2	2	2	4	2	2	2	4	4	4	2	2	4	1	4	1	4	1	4	1	1	1	2	2
Female	35	Bachelor	2	2	4	4	2	2	2	2	4	2	3	3	1	1	2	2	2	2	4	4	4	4	4	4	4	4	4	2	2	2	2	4	4	4	3	5	3	4	4	2	2	2	2	2	2	2	2
Female	44	Postgraduate diploma	4	2	4	4	4	4	4	4	2	4	2	4	5	5	4	4	4	3	3	4	4	4	4	4	4	4	4	4	4	4	2	4	4	4	4	5	4	4	4	4	3	4	5	5	4	4	4
Female	52	Postgraduate diploma	3	2	3	2	3	3	3	3	2	3	1	2	1	1	3	2	2	3	3	3	3	3	3	3	3	3	3	4	3	3	3	3	4	3	3	4	3	4	3	2	3	3	3	3	3	3	3
Female	40	Bachelor	4	2	4	3	4	4	4	3	4	4	4	4	1	1	3	3	3	2	3	3	4	4	4	4	4	4	3	4	4	3	2	3	4	4	3	4	2	4	4	4	3	2	2	4	4	2	2
Female	27	Bachelor	4	4	4	4	4	4	4	4	2	4	4	5	5	5	4	4	4	4	4	4	4	4	4	4	4	4	4	4	4	4	2	4	4	2	2	2	2	2	2	4	4	4	4	4	4	2	4
Female	46	Master	3	3	4	3	2	2	2	2	2	2	1	1	1	1	1	1	1	2	2	1	1	1	1	1	1	1	1	1	1	1	1	4	4	2	3	5	5	5	5	1	1	1	1	1	1	1	1
Female	45	Postgraduate diploma	3	2	3	2	2	2	2	2	2	2	2	2	2	2	2	3	2	2	3	3	3	4	4	4	4	4	3	3	3	2	2	4	4	4	4	4	4	4	4	2	2	2	2	2	3	3	2
Male	37	Bachelor	4	3	4	4	3	2	2	2	4	4	3	2	1	3	3	3	2	2	2	3	2	2	4	4	2	2	2	2	1	2	2	3	2	2	1	2	3	4	4	2	2	2	2	3	2	2	2
Male	43	PhD	5	4	5	5	2	3	3	4	3	2	2	2	2	2	2	2	4	4	3	2	3	2	2	2	2	2	5	5	5	5	3	1	1	1	1	2	2	2	2	3	3	2	2	2	2	2	2
Female	43	Bachelor	4	2	2	2	1	3	4	3	3	2	4	3	5	1	2	2	2	1	3	2	2	2	2	2	2	2	2	1	1	4	1	5	5	1	4	5	5	5	4	2	4	1	1	2	2	2	1
Male	37	Bachelor	4	4	4	4	4	4	4	4	3	2	5	5	5	4	4	4	4	4	4	4	4	5	5	3	4	4	4	5	5	5	1	1	3	3	1	2	2	4	3	3	3	2	2	2	2	1	4
Female	33	Bachelor	1	1	4	4	4	4	4	4	3	3	2	2	2	2	4	4	4	4	4	4	4	4	4	4	4	4	2	4	2	2	2	4	4	4	4	4	4	4	4	4	4	4	4	4	4	4	4
Female	42	Bachelor	4	4	4	4	4	4	3	4	3	4	5	5	5	5	4	4	4	2	4	4	4	4	4	4	4	4	4	4	4	4	3	2	2	2	2	2	2	4	2	4	4	4	4	3	3	3	4
Female	48	Postgraduate diploma	1	1	1	1	2	2	2	2	1	2	2	2	2	2	2	2	2	2	2	2	5	2	2	2	2	2	2	1	1	1	5	4	4	4	4	4	4	4	4	2	2	2	2	2	2	2	2
Female	48	Bachelor	3	2	4	3	3	3	3	3	3	3	5	2	1	1	3	3	4	4	3	4	4	4	3	4	3	4	3	2	1	3	2	4	4	3	3	5	2	4	3	3	3	3	3	3	3	3	3
Male	35	PhD	4	3	4	4	4	3	4	4	4	4	4	4	4	4	4	4	3	4	2	3	3	2	4	4	2	3	4	4	4	4	3	1	2	2	2	2	2	2	2	4	4	4	4	4	4	4	4
Male	43	PhD	5	4	4	4	4	4	4	4	4	4	4	4	4	4	4	4	4	4	4	4	4	4	4	4	4	5	4	4	5	4	2	4	4	4	4	4	4	4	4	4	4	4	4	4	4	4	3
Female	33	Bachelor	4	4	4	4	4	4	4	4	4	4	5	5	5	5	4	4	4	4	4	4	4	3	3	3	4	4	4	4	4	4	2	4	4	4	4	4	4	4	4	4	4	4	4	4	4	4	4
Female	38	Bachelor	4	3	4	4	4	2	2	4	3	2	2	3	1	2	2	2	2	4	3	2	4	4	4	4	4	4	2	4	4	4	2	4	4	2	2	4	3	4	4	2	2	2	2	2	2	2	2
Female	38	Bachelor	4	2	4	3	3	3	2	2	2	2	5	4	1	1	2	2	2	2	3	3	3	4	4	4	4	4	3	1	3	3	2	2	4	1	1	4	4	4	4	2	2	2	2	2	2	2	2
Female	36	Bachelor	4	3	4	4	4	4	4	4	4	4	2	2	1	1	3	3	3	3	4	4	4	4	4	4	4	4	3	3	3	4	3	3	4	4	3	4	4	4	4	3	3	3	3	3	3	3	3
Female	43	PhD	4	4	3	3	4	4	3	4	3	4	3	3	5	5	4	4	4	4	3	4	3	4	3	4	4	4	3	4	4	4	3	1	1	1	1	3	3	2	3	3	4	4	3	4	4	3	4
Female	37	Bachelor	4	4	4	4	4	4	3	3	3	3	3	3	3	3	4	4	3	3	3	3	4	4	4	4	4	4	4	4	4	4	3	2	4	2	2	4	4	4	4	3	3	3	3	2	3	2	3
Female	44	Bachelor	4	3	4	4	4	4	4	4	2	4	4	3	3	3	4	4	3	2	4	2	4	4	5	2	4	4	3	2	2	4	3	2	2	2	2	2	2	3	2	4	4	4	4	4	4	2	2
Female	43	Community college	2	2	4	2	2	2	2	3	4	2	2	2	1	1	2	2	2	4	4	4	4	4	2	4	4	4	2	2	2	2	2	1	4	2	2	4	4	4	4	2	2	2	2	3	4	2	2
Female	43	Bachelor	4	4	4	4	4	3	3	4	4	4	5	4	3	5	4	4	4	4	4	4	4	4	4	4	4	4	4	4	4	4	3	2	2	2	2	5	2	5	2	2	2	2	2	4	3	3	4
Female	49	Postgraduate diploma	3	3	3	3	3	3	3	3	3	3	3	3	3	3	3	3	3	3	3	3	3	3	3	3	3	3	3	3	3	3	3	3	3	3	3	3	3	3	3	3	3	3	3	3	3	3	3
Female	35	Bachelor	3	3	3	3	3	3	3	3	2	3	3	3	2	2	3	3	3	3	3	3	3	3	3	3	4	4	3	2	2	3	3	2	3	2	2	3	3	3	3	3	3	3	3	3	3	3	3
Female	42	Postgraduate diploma	1	2	3	2	3	3	3	3	4	4	5	4	1	1	1	1	1	1	4	3	3	4	4	4	4	4	1	4	1	2	3	2	2	2	2	4	4	4	4	3	4	3	3	3	3	3	3
Female	50	Bachelor	2	3	2	2	3	3	2	3	2	2	2	2	1	1	2	2	2	4	3	4	4	4	4	4	4	3	2	1	1	2	5	5	5	5	5	5	5	5	4	2	2	2	3	2	2	2	2
Female	47	Bachelor	4	4	4	4	2	2	2	2	2	2	2	2	2	2	2	2	2	2	3	3	3	4	4	4	4	4	4	4	3	4	4	2	4	2	2	3	2	4	4	2	2	1	2	2	2	2	2
Male	41	Bachelor	4	4	4	4	4	4	3	3	4	4	4	3	2	4	4	4	4	4	4	4	4	4	4	4	4	4	2	2	2	4	3	2	2	2	2	2	2	2	2	4	4	4	4	4	2	2	2
Female	43	Bachelor	2	2	3	3	3	3	3	3	2	2	3	2	1	1	2	2	2	2	2	3	3	3	3	3	3	3	3	2	2	3	3	4	4	3	3	5	3	4	3	3	2	3	2	3	2	2	3
Female	39	Master	5	4	4	4	3	3	3	3	5	2	3	1	1	1	1	1	4	4	4	4	4	4	5	5	4	4	4	3	4	4	3	2	3	2	1	5	2	5	5	2	2	1	1	4	4	4	2
Male	45	PhD	4	4	4	4	4	4	4	4	4	4	5	5	5	5	4	4	4	4	4	4	4	4	4	4	4	4	4	4	3	4	2	4	4	4	4	4	4	4	4	4	3	4	4	4	4	4	4
Male	32	Bachelor	2	2	2	2	2	2	2	2	2	2	1	2	1	1	2	2	2	2	2	2	2	2	2	2	2	2	2	2	2	2	3	3	3	3	3	4	4	4	4	2	2	2	2	2	2	2	2
Female	40	Master	3	4	4	3	3	4	3	4	5	4	3	3	3	3	4	4	4	3	4	4	4	4	4	4	4	4	4	3	3	4	2	4	3	3	4	4	4	3	2	3	3	4	4	3	4	4	3
Female	47	Postgraduate diploma	1	2	3	3	1	1	2	2	4	4	2	2	2	4	3	3	1	1	5	5	4	5	5	2	5	5	1	1	1	5	1	4	4	2	1	5	3	3	4	1	1	2	2	4	5	4	2
Male	35	PhD	5	5	5	5	5	5	5	5	4	5	5	5	5	5	5	5	5	5	5	5	5	3	5	3	5	5	5	5	5	5	3	1	3	2	1	1	1	1	1	5	1	5	5	5	1	1	5
Female	45	Bachelor	2	3	4	3	2	2	2	2	1	1	1	2	1	1	1	1	2	2	1	1	1	1	1	2	2	2	1	2	1	3	4	4	5	5	4	3	3	3	3	2	4	2	2	2	2	2	3
Female	34	Bachelor	4	3	5	4	3	3	3	3	3	2	1	1	1	1	3	2	3	3	3	3	2	2	4	3	3	3	3	2	3	2	3	4	2	2	4	4	4	4	4	3	3	3	3	2	2	2	2
Female	41	Bachelor	4	2	4	4	4	4	4	4	2	2	2	5	2	5	4	4	4	4	2	2	4	4	4	4	4	4	2	4	2	4	4	2	2	2	2	4	4	4	4	4	4	4	4	4	4	4	2
Male	31	Postgraduate diploma	3	3	3	4	4	4	4	4	3	3	3	4	4	5	4	4	2	2	4	4	4	5	4	5	4	5	3	4	4	3	2	2	3	2	1	4	2	4	3	5	4	5	3	4	3	2	3
Female	30	Bachelor	4	4	4	4	4	4	4	4	4	4	5	4	4	4	4	4	4	4	4	4	4	4	4	4	4	4	4	4	4	4	2	2	2	1	1	3	2	3	3	4	4	4	4	3	3	3	4
Female	42	Bachelor	1	1	2	2	1	1	4	4	5	3	1	1	1	1	1	1	1	1	4	4	5	5	5	5	5	5	2	1	1	1	2	2	1	1	1	4	4	4	2	4	4	4	4	5	1	1	2
Female	27	Bachelor	3	4	4	4	4	4	4	4	3	2	2	2	1	1	2	2	3	2	4	4	4	4	4	4	4	4	2	2	2	2	4	2	3	2	2	3	4	3	4	3	2	3	3	2	2	2	3
Male	43	Bachelor	3	3	4	3	3	3	3	3	3	3	3	3	3	3	4	4	4	4	4	4	4	4	4	4	4	4	3	3	3	3	2	3	3	3	2	3	3	4	4	3	3	3	3	3	3	3	3
Male	49	Master	2	2	2	2	3	3	3	4	3	3	2	2	2	2	3	2	3	3	3	3	3	3	3	3	3	3	3	3	3	3	4	3	3	2	2	2	2	3	3	3	3	3	3	2	2	2	3
Male	46	Postgraduate diploma	5	4	5	5	5	4	4	4	4	4	5	5	5	5	5	5	5	5	4	4	5	5	5	5	5	5	5	5	5	5	3	1	1	1	1	2	2	1	2	4	4	4	4	4	3	3	4
Female	38	Bachelor	4	4	4	4	3	3	3	4	3	3	2	2	1	1	2	3	3	2	3	3	3	2	2	3	2	2	2	1	2	3	2	5	4	3	4	4	3	4	4	3	3	3	3	2	2	2	2
Female	43	Bachelor	2	2	3	2	4	4	2	2	2	2	2	3	2	4	1	2	3	2	2	4	3	5	4	2	4	2	3	4	2	2	2	2	4	2	2	4	4	4	4	2	3	2	2	4	2	2	2
Male	47	Bachelor	4	4	4	4	4	4	4	4	4	4	3	3	3	1	3	3	3	2	3	3	4	4	4	4	4	4	4	4	4	4	2	2	4	3	2	4	4	4	4	3	4	3	3	3	3	3	3
Female	47	Postgraduate diploma	4	4	5	4	4	4	4	4	4	4	5	5	5	5	4	4	4	4	2	2	4	3	4	4	3	4	5	5	5	4	4	1	1	1	1	2	1	2	2	4	4	4	4	4	3	3	4
Female	47	Bachelor	2	2	2	2	2	2	2	2	2	2	1	1	1	1	1	1	1	1	2	2	2	2	2	2	4	2	1	2	2	2	4	2	2	4	4	4	4	4	4	2	2	2	2	2	2	2	2
Female	37	Bachelor	4	4	5	4	4	4	4	4	4	4	3	3	1	1	2	2	4	4	4	4	4	4	2	3	2	5	5	3	5	4	4	1	1	2	2	4	2	2	2	4	2	2	2	2	2	2	4
Female	38	Bachelor	4	3	4	4	4	4	3	4	2	2	5	2	2	5	3	3	4	2	4	4	4	4	4	5	5	4	3	1	2	4	3	4	4	2	2	5	3	4	3	4	4	3	2	3	3	4	4
Female	40	Master	4	3	4	4	4	3	4	4	4	1	3	3	4	4	4	4	4	4	3	3	3	3	4	4	3	2	4	5	3	4	3	2	4	4	2	4	2	4	2	3	2	4	2	4	4	2	4
Male	48	Postgraduate diploma	4	4	4	4	2	3	2	4	2	2	5	5	5	5	3	3	3	3	2	2	4	4	4	4	4	4	4	4	4	4	4	2	2	2	2	2	2	2	2	4	4	4	4	4	3	3	4
Male	49	Postgraduate diploma	4	4	4	3	4	4	4	3	3	3	4	3	5	4	3	3	2	2	4	4	3	4	4	4	4	4	3	4	3	4	3	2	2	2	2	4	3	4	3	4	4	4	2	4	2	2	4
Female	43	Master	4	3	4	4	4	3	4	3	2	2	2	3	3	4	3	3	4	4	3	3	3	3	3	3	3	3	3	2	3	4	4	3	3	4	3	4	3	3	3	3	2	3	2	3	2	1	3
Female	39	Bachelor	4	4	5	4	4	4	4	4	3	4	5	3	3	3	4	2	2	2	4	4	4	4	4	4	5	4	4	4	2	2	3	4	5	5	4	2	2	4	4	4	2	4	2	4	4	1	1
Male	52	PhD	2	2	2	2	2	2	2	2	2	2	1	1	1	1	2	2	2	2	2	2	2	2	2	2	2	2	2	2	2	2	4	4	2	2	2	4	4	4	2	2	2	2	2	3	4	3	2
Female	40	Bachelor	1	1	3	1	1	1	1	1	3	3	1	1	1	1	1	1	3	3	3	3	3	3	4	3	3	3	1	1	1	1	3	2	4	2	1	4	4	5	4	1	1	1	1	1	1	1	1
Male	57	Bachelor	4	4	4	4	3	4	4	4	4	4	5	4	4	5	4	4	4	4	3	4	4	4	2	2	5	5	5	5	5	4	4	1	4	1	1	2	1	2	2	4	4	4	4	4	2	1	4
Male	40	Bachelor	4	4	4	4	4	4	4	4	4	4	5	5	5	5	4	4	4	4	4	4	4	4	4	4	4	4	4	4	4	4	2	2	2	5	2	2	2	2	2	4	4	4	4	4	4	4	4
Female	29	Bachelor	1	1	1	1	1	1	1	1	1	1	1	2	1	1	1	1	1	1	1	1	1	1	1	1	1	1	1	2	1	1	4	2	2	2	2	4	4	4	4	1	1	1	1	2	2	2	1
Male	30	Bachelor	5	5	5	5	5	5	5	5	3	3	3	4	2	3	4	4	4	4	4	4	4	4	4	4	4	4	5	4	5	4	2	1	1	1	1	2	2	2	2	4	5	4	4	4	4	1	3
Female	39	Bachelor	2	2	2	2	2	2	2	3	2	2	1	1	1	1	2	2	2	2	4	4	4	4	4	4	4	4	1	2	1	2	1	5	5	5	5	5	5	5	5	2	4	3	2	4	4	4	2
Female	44	Bachelor	2	1	4	2	2	2	2	2	2	2	1	1	1	1	2	1	2	2	2	2	4	4	4	2	4	4	2	2	2	4	2	4	5	4	4	4	2	4	4	2	2	2	2	2	2	2	2
Female	30	Bachelor	2	2	3	2	2	2	2	1	2	2	2	2	2	1	1	2	2	2	2	2	2	2	2	2	2	2	2	1	2	1	4	3	5	4	4	5	4	4	4	2	2	1	1	2	2	2	2
Male	45	PhD	3	3	2	1	3	3	2	3	2	3	5	3	2	2	2	3	2	3	2	2	4	1	2	1	4	2	1	1	2	2	5	2	2	2	1	2	2	2	2	2	2	3	3	1	3	2	2
Female	39	Bachelor	3	4	4	3	4	3	3	3	3	3	1	1	1	1	2	2	3	3	2	3	3	3	3	3	3	3	2	2	2	2	2	2	4	4	3	4	5	4	5	2	2	3	3	3	3	3	2
Female	40	Bachelor	1	3	1	1	2	1	2	3	2	2	1	1	1	1	2	2	2	1	4	2	2	2	2	2	2	2	1	4	2	3	2	4	4	4	3	4	4	4	4	3	2	3	2	2	4	1	2
Female	39	Bachelor	2	2	3	2	3	3	4	3	2	3	3	3	3	3	3	3	3	3	3	3	3	4	4	4	4	4	2	2	2	3	3	3	3	4	3	4	4	4	4	3	3	3	3	3	3	3	2
Male	40	Bachelor	5	3	4	3	4	4	4	4	3	3	4	4	4	4	4	4	2	2	3	3	3	2	2	2	2	2	2	2	2	2	4	2	3	5	1	5	4	4	3	4	4	4	4	3	3	3	5
Female	40	Bachelor	1	1	1	1	2	2	1	1	1	1	1	2	1	1	2	1	2	2	2	2	2	3	2	2	3	2	2	2	2	2	4	3	4	2	1	4	3	4	4	2	4	3	3	2	2	2	3
Female	40	Postgraduate diploma	4	4	2	4	4	2	4	4	2	2	5	5	1	1	2	2	2	2	4	4	2	4	4	2	2	4	4	2	4	4	4	2	2	2	2	4	3	4	4	4	2	2	2	2	2	2	2
Female	40	Bachelor	4	5	5	5	5	4	4	4	4	4	5	5	5	5	4	4	4	4	4	4	5	4	4	4	4	4	5	3	4	4	5	1	2	2	3	4	2	5	4	4	3	3	3	3	3	3	3
Female	37	Bachelor	3	3	3	3	4	4	4	4	3	3	5	5	5	5	4	4	3	4	2	4	4	4	4	2	2	2	4	4	4	4	2	3	3	2	2	2	2	4	4	4	4	4	2	4	4	3	4
Female	47	Bachelor	3	3	3	3	3	3	3	3	3	3	2	2	1	1	3	3	3	3	3	3	3	3	3	3	3	3	3	3	3	3	2	3	3	3	3	3	3	4	4	3	3	3	3	3	3	3	3
Female	38	Bachelor	1	1	3	2	3	3	3	3	3	3	1	1	1	1	1	1	1	1	1	1	1	1	1	1	1	1	1	1	1	1	5	1	1	1	1	1	1	1	1	2	2	2	2	2	2	2	2
Female	53	Community college	3	3	3	3	3	3	3	3	3	3	3	3	1	1	3	3	3	3	3	3	3	3	3	3	3	3	3	3	3	3	3	3	3	3	3	3	3	3	3	3	3	3	3	3	3	3	3
Female	40	Master	4	4	3	3	3	4	3	3	2	2	3	1	1	1	4	4	4	3	3	4	3	3	4	4	3	3	4	2	3	3	3	2	2	2	2	4	3	4	4	2	2	2	2	2	2	2	2
Female	36	Bachelor	1	1	2	1	3	1	1	1	1	1	1	1	1	1	1	2	1	1	2	2	2	2	2	2	2	2	3	2	1	1	5	3	5	4	3	4	4	4	4	2	2	2	2	2	2	2	2
Male	36	Postgraduate diploma	2	1	1	1	1	1	2	2	2	2	1	1	1	1	1	2	2	2	2	2	2	2	2	2	2	2	2	2	2	3	3	4	2	1	2	4	4	4	4	3	2	1	1	2	2	1	1
Female	39	Postgraduate diploma	4	4	5	4	4	4	4	4	3	3	3	1	1	1	3	1	4	4	4	4	4	4	4	5	4	4	3	4	4	4	3	2	2	2	1	4	2	3	2	2	3	3	2	4	2	2	3
Female	40	Bachelor	1	1	1	1	1	1	1	1	1	1	1	1	1	1	1	1	1	1	1	1	1	1	1	1	1	1	1	1	1	1	5	1	1	1	1	1	1	1	1	1	1	1	1	1	1	1	1
Female	28	Master	4	4	4	4	4	4	4	4	4	4	4	4	4	4	4	4	4	4	4	4	4	4	4	4	4	4	4	4	4	4	2	1	1	1	1	4	2	2	2	4	4	4	4	4	4	4	4
Female	48	Bachelor	3	2	4	3	3	3	3	3	3	3	5	2	1	1	3	3	4	4	3	4	4	4	3	4	3	4	3	2	1	3	2	4	4	3	3	5	2	4	3	3	3	3	3	3	3	3	3
Female	50	Bachelor	3	3	4	4	4	4	4	4	4	4	5	5	5	5	4	4	4	2	4	4	4	4	4	4	4	4	4	2	2	3	3	3	4	4	3	4	2	4	4	4	4	4	4	4	4	4	3
Female	36	Master	2	2	2	2	2	2	2	1	1	2	1	3	1	1	2	2	2	2	4	4	4	4	4	4	4	4	2	2	2	4	4	4	4	4	2	4	4	4	4	2	4	2	2	2	2	2	2
Female	50	Postgraduate diploma	4	4	5	4	4	4	4	4	4	4	5	2	5	5	4	4	4	4	4	4	4	4	4	4	4	4	4	4	4	4	2	2	4	2	2	4	4	4	4	4	4	4	4	4	4	4	4
Female	45	Postgraduate diploma	1	1	1	1	3	1	3	1	1	1	1	1	1	1	1	1	1	1	1	1	1	1	1	1	1	1	1	1	1	1	1	5	5	2	1	5	5	5	5	1	1	1	1	1	1	1	1
Female	45	Postgraduate diploma	1	1	1	1	3	1	3	1	1	1	1	1	1	1	1	1	1	1	1	1	1	1	1	1	1	1	1	1	1	1	1	5	5	2	1	5	5	5	5	1	1	1	1	1	1	1	1
Female	51	Postgraduate diploma	5	4	4	4	4	4	4	4	4	4	5	5	5	5	4	4	4	4	5	2	4	4	4	4	4	4	4	5	2	4	3	1	1	1	1	2	2	2	2	4	4	4	4	4	2	2	4
Female	42	Bachelor	5	5	5	5	4	4	4	4	4	4	5	5	5	5	4	4	4	4	4	4	4	4	4	4	4	4	4	4	4	4	4	2	2	2	2	2	2	2	2	4	4	4	4	4	4	2	4
Female	52	Community college	3	2	3	3	3	3	3	3	4	2	2	2	1	5	1	2	3	2	3	3	2	2	2	2	1	2	2	1	2	2	3	4	4	4	4	4	5	5	5	2	1	1	1	1	1	1	1
Female	48	Postgraduate diploma	4	4	4	4	2	2	2	4	2	2	5	5	4	3	4	2	4	4	4	4	4	4	4	4	4	4	4	3	4	4	3	2	2	2	2	4	3	3	3	2	2	2	2	2	2	2	2
Female	40	Master	1	1	1	2	3	3	3	3	3	3	1	1	1	1	1	1	1	1	1	1	1	1	1	1	1	1	1	1	1	1	5	1	1	1	3	5	5	5	5	3	3	3	3	3	3	3	3
Female	47	Bachelor	3	3	3	3	3	2	3	3	3	4	1	2	1	1	2	2	2	3	4	3	2	4	4	4	4	4	2	2	2	3	3	2	2	2	2	3	3	3	3	3	3	3	3	3	3	3	2
Female	45	Bachelor	3	3	3	3	3	3	3	3	3	3	3	3	1	1	3	3	3	3	3	3	3	3	3	3	3	3	3	3	3	3	3	3	3	3	3	3	3	3	3	3	3	3	3	3	3	3	3
Female	45	Bachelor	4	4	5	5	3	3	3	2	2	2	5	5	1	1	2	2	4	4	4	4	4	4	4	2	4	4	5	5	4	4	4	1	2	2	2	4	2	4	4	2	2	2	2	2	2	2	2
Female	37	Bachelor	3	4	5	5	4	4	4	3	3	3	5	5	5	5	4	4	3	4	2	2	4	5	5	4	4	3	4	5	4	4	3	2	2	2	2	3	2	3	2	5	4	4	4	4	4	3	3
Female	43	Bachelor	3	3	4	3	2	2	2	2	2	3	2	2	2	2	2	2	2	2	4	3	4	3	4	4	4	4	3	3	2	4	3	1	2	3	2	4	3	4	4	2	2	2	2	4	1	1	2
Female	24	Bachelor	3	4	5	4	4	4	4	4	3	3	5	5	5	5	3	3	4	3	3	3	4	3	3	3	3	3	4	4	4	5	1	1	1	2	1	3	3	3	3	3	3	3	3	3	3	3	3
Female	50	Postgraduate diploma	4	4	4	4	4	4	4	4	4	4	5	5	5	5	4	4	4	2	4	4	4	4	4	4	4	4	4	4	4	4	2	4	4	2	2	2	2	2	2	4	4	4	4	4	4	4	4
Female	42	Postgraduate diploma	4	4	5	5	4	4	4	4	4	4	5	5	5	5	4	4	4	4	2	2	4	3	4	3	3	2	4	4	4	4	3	1	2	1	1	2	2	2	2	4	4	4	4	3	2	2	4
Female	35	Bachelor	4	3	3	3	2	2	2	2	2	2	3	3	1	1	1	1	1	1	1	1	1	1	1	1	1	1	4	4	4	3	4	1	2	2	2	2	2	2	2	2	2	2	2	2	2	2	2
Female	38	Bachelor	4	3	4	4	4	3	3	3	2	2	5	3	5	5	4	4	4	4	4	5	4	3	4	4	4	4	4	4	4	4	2	2	4	2	2	2	2	4	4	2	2	2	2	4	2	2	2
Female	37	PhD	2	2	2	2	2	2	2	3	3	2	2	1	1	1	2	2	2	3	3	2	2	2	3	2	2	2	2	2	2	2	4	2	2	2	2	2	2	4	4	2	2	2	2	2	2	2	2
Female	48	Bachelor	2	2	2	2	1	1	1	1	1	1	1	1	1	1	1	1	1	1	1	1	1	1	1	1	1	1	1	1	1	1	5	3	3	1	1	3	3	3	3	3	3	1	1	1	1	1	1
Female	46	Postgraduate diploma	4	4	4	4	4	4	4	4	4	4	4	4	5	4	4	4	4	4	4	4	4	4	4	4	4	4	4	4	3	4	3	1	1	1	1	3	3	3	3	4	4	4	4	4	2	2	4
Female	47	Bachelor	4	4	4	4	4	4	4	4	3	3	5	2	5	5	4	4	4	4	4	4	4	4	4	4	4	4	4	4	4	4	4	2	2	2	2	2	2	4	2	4	4	4	4	3	3	3	3
Female	43	Postgraduate diploma	3	2	3	3	2	2	2	2	2	2	2	2	2	1	2	2	2	3	4	4	3	4	3	4	4	4	3	4	3	3	3	4	4	5	3	5	3	5	4	3	2	3	2	2	3	4	3
Female	36	Bachelor	4	1	4	2	2	1	1	1	1	1	1	1	1	1	1	2	2	2	2	4	4	4	2	2	4	2	4	1	2	4	2	2	4	4	4	2	2	4	4	2	2	2	2	2	2	2	2
Female	44	Bachelor	4	3	4	4	4	3	3	4	3	3	3	3	3	3	4	4	4	4	3	3	4	2	4	4	3	3	4	4	4	3	3	2	2	2	1	3	2	2	2	3	4	3	3	4	3	2	3
Female	46	Bachelor	4	3	4	2	4	4	4	5	2	2	5	5	1	5	4	4	4	4	4	5	5	5	5	4	5	5	2	1	2	4	2	2	4	4	2	5	5	4	4	4	1	4	2	3	5	5	2
Female	32	Bachelor	4	2	4	4	3	3	3	4	4	3	2	2	2	2	3	3	4	4	4	4	4	4	4	4	4	4	4	4	4	4	4	4	4	4	2	5	5	4	4	2	2	2	2	2	2	2	2
Female	41	Master	1	2	4	4	4	4	4	4	3	4	5	5	1	1	2	2	4	4	4	4	4	4	4	4	4	4	4	4	4	4	2	4	4	4	4	2	4	4	5	4	4	4	4	4	4	4	4
Female	39	Bachelor	3	3	2	3	3	3	4	3	1	2	5	5	1	1	2	4	2	2	4	2	4	2	4	2	3	2	3	4	1	3	3	1	5	4	2	2	3	5	5	2	3	3	3	3	3	3	4
Female	45	Bachelor	2	4	4	4	4	4	4	4	2	2	5	2	5	5	2	2	2	4	4	4	4	4	4	4	4	4	2	2	2	3	4	2	2	2	2	4	4	2	2	4	3	4	2	2	2	2	3
Female	41	Bachelor	5	4	5	5	4	4	4	4	2	4	5	2	5	2	3	3	4	2	4	4	3	2	5	4	4	4	5	3	5	4	2	1	3	2	2	5	2	5	4	3	4	4	4	4	4	4	3
Female	42	Bachelor	2	2	4	3	3	3	4	4	2	2	3	3	1	3	2	3	3	3	5	5	5	5	3	3	5	5	3	3	3	4	3	2	2	4	2	4	4	4	4	3	3	3	3	3	2	2	3
Male	44	Bachelor	2	3	3	2	2	2	3	1	4	4	1	1	1	1	2	2	2	2	4	2	2	2	2	2	3	4	1	4	2	4	4	4	4	4	5	5	4	5	5	3	2	1	1	3	3	3	4
Male	26	Bachelor	4	4	4	5	5	4	4	4	5	5	5	5	5	5	5	5	5	5	5	5	5	5	5	5	5	5	5	5	5	5	2	5	5	5	5	5	4	5	5	5	5	5	5	5	5	2	5
Male	39	Bachelor	2	2	3	2	2	2	2	2	2	2	3	2	1	1	2	2	2	2	4	4	4	4	4	5	4	4	3	2	2	2	2	3	4	4	3	4	3	4	4	3	3	2	2	3	4	3	2
Female	34	Bachelor	2	2	2	2	2	2	2	2	3	2	1	1	1	1	1	1	1	1	3	2	1	1	1	1	1	2	1	1	1	1	1	3	2	2	4	4	4	4	5	1	1	1	1	1	1	1	1
Female	42	Postgraduate diploma	3	3	4	4	3	3	4	4	3	3	3	3	4	4	4	4	4	4	4	4	4	4	4	4	4	4	3	4	2	4	4	2	2	3	2	2	2	2	2	4	4	4	4	2	2	2	3
Male	38	Bachelor	5	5	5	5	5	5	5	5	5	5	5	5	5	5	5	5	5	5	5	5	5	5	5	5	5	5	5	5	5	5	5	1	1	2	1	1	1	2	1	5	5	5	5	5	5	5	5
Female	42	Master	3	3	4	3	3	3	3	3	1	1	2	2	1	1	2	2	2	2	2	2	2	2	2	2	2	2	3	1	1	3	3	2	4	2	4	3	3	4	4	2	2	2	2	2	2	2	2
Male	49	Bachelor	2	3	4	4	4	4	4	4	4	4	5	5	5	5	4	5	4	4	5	3	4	4	5	2	2	3	5	5	4	4	5	1	2	1	1	5	2	4	4	5	5	4	3	5	4	3	5
Female	49	Postgraduate diploma	4	4	4	4	4	3	4	4	2	2	2	2	2	3	4	4	3	2	4	4	4	4	4	4	4	4	2	4	2	4	4	2	2	2	1	2	2	2	2	4	4	3	3	2	2	2	2
Male	47	Postgraduate diploma	4	4	4	4	4	4	4	4	4	4	4	4	4	4	4	4	4	4	4	4	4	4	4	4	4	4	4	4	4	4	2	2	2	2	2	2	2	2	2	4	4	4	4	4	4	4	4
Female	48	Bachelor	2	3	3	4	4	4	4	4	3	3	3	3	3	3	3	3	3	3	4	3	3	4	3	4	4	3	4	5	4	4	2	3	3	3	3	4	3	2	2	4	3	4	3	2	2	1	3
Female	50	Postgraduate diploma	4	4	4	4	4	4	4	4	4	4	2	2	2	2	4	4	4	4	4	4	4	4	4	4	4	4	4	4	4	4	2	4	4	4	4	4	4	4	4	4	4	4	4	4	4	3	4
Male	48	Bachelor	2	4	4	2	1	3	2	4	2	1	1	2	1	1	1	1	2	3	1	3	3	1	1	3	3	1	5	1	5	2	4	5	3	2	3	1	5	1	3	1	2	1	2	2	1	1	1
Male	39	Bachelor	2	2	2	2	2	2	2	2	2	2	1	2	1	1	2	2	1	2	1	1	2	2	2	2	2	2	4	4	4	4	2	2	4	4	4	4	3	4	4	2	2	2	2	4	4	2	2
Female	50	Postgraduate diploma	4	2	5	4	4	4	4	4	2	4	5	4	5	5	4	4	2	2	2	2	4	1	4	4	3	4	4	3	4	4	4	2	4	2	2	2	2	4	2	4	4	4	2	4	1	1	3
Female	38	Postgraduate diploma	2	2	2	2	1	1	1	1	1	1	1	2	1	1	2	2	1	1	1	1	1	1	1	1	1	1	1	1	1	1	5	1	1	1	1	4	4	4	4	1	4	1	1	1	1	1	1
Male	38	Community college	5	5	5	5	2	2	2	4	2	2	3	4	1	2	4	3	3	4	2	4	5	4	3	2	4	2	5	5	5	5	3	1	1	1	1	2	1	4	2	3	4	2	1	5	4	3	1
Female	47	Bachelor	4	1	2	2	1	1	2	2	2	2	1	3	1	1	2	2	2	2	2	2	2	4	4	4	4	4	2	4	2	3	3	4	2	2	2	4	2	3	2	2	2	2	2	2	3	3	2
Male	40	Master	4	3	4	4	4	2	2	2	3	4	1	1	1	1	2	2	2	2	3	2	3	2	2	2	2	2	4	4	4	4	3	3	3	1	2	2	2	2	2	2	2	2	2	2	2	2	2
Female	29	Bachelor	4	4	4	4	4	4	4	4	4	4	5	5	5	5	4	4	4	4	3	3	5	4	4	4	4	4	4	4	4	4	2	3	2	3	4	3	1	3	2	4	4	5	4	4	3	3	4
Male	28	Master	3	3	4	3	3	3	3	3	3	3	3	3	3	3	3	3	3	3	3	3	3	3	3	3	3	3	3	3	3	3	4	3	3	3	3	3	3	3	3	3	3	3	3	3	3	3	3
Male	51	Bachelor	2	1	2	1	4	4	2	2	2	4	1	3	2	2	2	2	2	2	2	2	4	4	4	4	4	4	4	4	2	2	4	4	4	2	2	4	4	4	4	2	2	2	2	2	2	2	2
Female	47	Bachelor	2	2	2	2	2	1	1	1	1	1	1	2	1	1	2	2	2	2	2	2	2	2	2	2	2	2	2	2	2	2	4	2	2	2	1	4	4	5	4	2	4	2	2	1	1	1	1
Male	37	Postgraduate diploma	5	5	5	5	3	3	3	3	1	2	3	3	3	4	4	4	3	4	4	5	5	5	5	5	5	5	5	5	5	5	3	1	5	1	1	1	1	2	1	3	3	3	3	3	1	1	1
Male	48	PhD	2	2	2	3	3	2	2	2	2	2	1	2	1	2	2	2	3	2	3	2	2	2	3	2	2	2	3	2	2	2	3	4	4	4	3	4	3	4	4	2	2	2	1	2	2	2	2
Male	47	Bachelor	3	2	2	1	4	4	4	4	4	4	5	5	4	2	4	4	3	4	4	4	4	5	4	5	5	3	5	5	5	4	2	4	4	4	4	4	4	5	4	4	5	5	4	4	5	4	4
Male	36	Bachelor	5	4	5	4	4	3	3	3	3	3	2	2	3	3	2	2	2	2	4	3	4	4	4	3	3	3	4	3	3	4	3	2	3	4	3	4	3	3	3	3	3	3	3	3	3	3	3
Male	30	Bachelor	4	2	4	4	4	4	4	4	2	3	4	4	4	3	4	4	4	4	4	4	4	4	4	3	4	3	3	4	4	4	2	4	4	1	1	3	3	2	2	3	3	4	4	4	4	4	3
Female	42	Community college	4	1	5	4	2	1	1	1	1	1	3	1	1	1	1	1	1	1	1	1	1	1	1	1	1	1	1	1	1	1	5	5	1	1	1	1	5	1	1	1	1	1	1	1	1	1	1
Female	38	Bachelor	5	4	5	4	3	3	3	3	4	4	5	5	5	5	4	4	4	4	2	3	4	3	3	3	3	2	4	5	4	4	4	3	4	3	4	3	1	2	3	3	4	3	3	4	2	2	3
Male	35	Bachelor	4	4	4	4	4	4	4	4	4	4	5	5	5	5	5	5	5	4	4	4	4	4	4	4	4	4	4	4	4	4	2	1	3	2	1	2	2	2	2	4	4	4	4	4	3	3	3
Male	40	Master	2	2	4	2	2	2	2	3	4	4	2	2	1	1	2	2	4	4	4	4	4	4	4	4	4	4	4	4	2	4	3	1	1	1	1	5	2	5	5	3	5	2	2	2	1	1	2
Female	45	Postgraduate diploma	1	1	2	1	2	1	2	1	2	2	1	1	1	1	1	2	2	1	2	1	3	3	4	4	2	2	2	1	1	2	2	4	4	4	4	5	4	4	4	2	1	2	2	4	1	1	1
Female	34	Bachelor	4	4	4	4	4	4	4	4	4	4	5	5	5	5	4	4	4	4	4	4	4	4	4	4	4	4	2	4	4	4	4	2	2	2	2	2	1	2	2	5	5	5	5	5	5	5	5
Female	40	Bachelor	2	3	4	3	2	2	2	2	2	2	4	2	2	2	2	2	2	2	3	3	3	2	3	3	3	3	3	2	2	4	2	4	4	3	2	4	3	4	4	2	2	2	2	2	2	2	2
Female	48	Postgraduate diploma	3	2	3	2	2	2	2	2	2	2	1	1	1	1	2	2	2	2	2	2	2	2	2	2	2	2	2	2	2	2	4	4	4	4	3	4	3	4	4	2	2	2	2	2	2	2	2
Female	43	PhD	4	3	4	4	3	3	3	3	3	3	1	1	1	1	2	2	2	4	3	2	3	2	2	3	2	2	4	4	4	4	2	1	1	1	1	2	2	3	2	3	3	3	3	3	3	3	3
Male	52	PhD	4	3	4	4	3	4	4	4	2	4	3	3	3	3	4	4	4	3	2	2	4	3	3	4	3	4	4	4	4	4	4	2	2	1	1	2	2	3	3	4	4	4	2	3	3	3	3
Male	32	Master	4	4	4	4	4	5	5	5	3	5	2	2	2	2	4	4	4	2	4	5	4	4	5	2	3	4	5	5	2	3	4	5	5	5	5	3	3	4	4	5	5	5	3	3	4	5	5
Male	39	Postgraduate diploma	4	4	4	4	4	4	4	4	2	2	5	5	5	5	4	4	3	4	4	3	3	4	3	4	4	2	4	4	4	4	4	1	2	1	1	4	3	4	4	4	4	4	2	5	4	4	4
Male	31	Postgraduate diploma	5	4	5	5	5	5	3	4	1	3	1	1	1	1	1	1	2	1	5	1	1	1	3	2	1	1	5	1	3	5	3	1	1	1	1	3	5	2	5	3	3	3	1	3	1	1	3
Male	44	Bachelor	2	2	2	2	2	2	2	2	2	1	3	2	2	2	2	4	2	1	2	3	2	4	4	3	4	4	1	2	1	2	3	1	2	2	2	4	2	1	4	4	4	4	4	2	1	1	1
Male	45	Bachelor	2	4	4	4	3	3	4	4	4	4	5	4	4	3	4	4	4	4	4	4	4	4	4	4	4	4	4	4	4	4	2	2	2	1	1	1	1	4	2	4	4	4	4	3	3	3	4
Female	36	Postgraduate diploma	4	4	4	4	4	4	4	4	4	3	5	3	5	5	4	4	4	4	3	3	4	4	4	4	4	4	4	4	3	3	2	3	4	3	3	4	4	4	4	4	4	4	4	3	3	4	2
Female	44	Postgraduate diploma	4	4	4	4	1	1	2	4	4	2	5	4	1	1	4	2	2	4	2	4	4	4	4	4	4	4	5	5	4	4	4	1	2	1	1	4	2	2	4	1	2	2	4	1	2	1	2
Female	46	Bachelor	4	4	4	4	4	4	4	4	2	2	1	2	1	1	1	1	1	1	3	3	3	3	3	3	2	2	2	4	4	4	2	4	4	4	4	5	4	5	5	4	2	3	2	4	3	4	2
Female	33	Postgraduate diploma	2	1	1	1	5	2	5	5	5	5	1	1	1	1	1	1	1	1	1	1	1	1	5	5	5	5	5	5	5	5	1	5	2	5	5	5	3	4	4	2	2	5	5	5	5	5	5
Female	44	Postgraduate diploma	4	4	5	4	5	5	5	5	4	4	5	5	5	5	5	5	4	4	4	4	4	5	5	4	4	4	5	5	5	5	1	1	2	1	1	2	2	3	3	4	4	5	2	4	4	4	4
Male	52	Community college	3	5	3	3	3	3	2	2	1	1	1	5	1	1	1	4	2	2	1	2	3	2	2	2	2	2	2	2	2	2	2	2	2	3	3	2	3	3	2	3	5	3	3	3	3	3	2
Female	41	Postgraduate diploma	1	2	2	3	4	2	2	2	2	4	1	1	1	2	2	1	1	1	2	2	3	4	4	3	4	5	4	3	2	1	2	2	2	4	2	5	4	5	4	3	1	2	1	2	2	3	2
Male	52	Bachelor	2	3	4	2	3	2	4	4	2	2	3	3	4	4	3	4	2	2	4	4	4	4	4	4	4	4	2	3	3	3	2	2	3	3	3	4	4	4	4	4	3	3	3	4	3	3	3
Female	29	Master	2	2	2	2	2	2	2	2	2	2	2	3	1	3	2	2	1	2	1	1	1	1	1	1	1	1	1	1	1	1	2	2	3	1	2	3	3	3	3	1	3	3	3	3	3	3	3
Female	40	Bachelor	2	3	4	3	2	2	2	2	3	3	1	2	1	1	3	3	3	3	4	3	4	4	4	4	4	4	4	4	4	4	3	3	4	4	4	4	3	4	4	3	3	3	3	3	3	3	3
Female	46	Postgraduate diploma	4	4	4	4	4	3	3	4	4	4	1	3	1	1	2	2	1	3	2	2	2	3	3	3	4	4	3	3	3	2	4	2	3	4	4	3	2	3	3	4	4	4	4	3	3	3	4
Female	38	Bachelor	4	4	4	4	4	4	4	4	4	4	5	5	5	5	4	4	4	4	4	4	4	4	4	4	4	4	4	2	4	4	2	4	4	2	3	4	4	4	4	4	1	2	2	4	4	4	2
Female	37	Community college	2	3	5	3	2	2	2	3	2	2	2	4	1	3	2	2	2	2	4	4	4	3	5	4	3	3	5	4	4	4	2	2	4	1	1	4	3	4	4	3	3	3	3	4	2	2	2
Male	47	Postgraduate diploma	4	4	4	2	4	4	4	4	4	4	3	3	3	3	4	4	4	4	4	4	4	4	4	4	4	2	4	2	4	4	4	2	2	2	2	4	2	4	4	4	2	4	4	4	4	2	2
Female	50	Master	4	3	3	3	3	3	3	3	3	3	2	2	2	3	3	3	3	3	3	3	3	3	3	3	4	2	3	3	3	3	3	3	3	3	3	3	3	3	3	3	3	3	3	3	3	3	3
Male	55	Postgraduate diploma	2	1	2	2	4	4	4	4	2	2	2	2	2	2	2	1	2	2	4	4	4	4	3	4	4	3	1	2	1	2	2	4	4	3	3	4	4	4	4	2	3	2	2	1	1	1	1
Male	26	Bachelor	5	4	5	5	3	3	4	4	4	4	5	5	5	5	4	4	4	4	4	3	3	3	3	4	4	4	4	4	4	4	2	4	3	1	1	4	2	4	4	4	3	4	3	3	3	3	2
Male	37	Bachelor	5	4	5	5	3	3	2	2	2	2	1	1	1	2	2	2	4	1	2	4	4	4	4	3	4	4	5	5	5	4	2	1	2	1	1	3	3	4	2	2	2	2	2	4	1	1	2
Female	42	Master	4	4	4	4	3	3	3	3	3	3	4	4	1	1	2	2	2	2	4	2	4	4	4	4	4	2	4	4	3	3	3	2	2	2	2	4	3	3	3	3	3	3	3	4	3	3	2
Male	26	Bachelor	2	2	4	2	4	3	4	4	2	2	2	2	2	2	2	2	2	2	2	2	2	2	2	3	2	3	3	3	4	3	4	3	3	4	2	3	3	3	2	4	3	4	4	3	3	2	4
Male	42	Bachelor	2	2	3	2	2	2	2	2	3	3	1	1	1	1	2	3	3	3	3	3	3	3	3	3	3	3	3	3	3	3	3	2	2	2	2	5	3	4	3	2	2	2	2	2	2	2	3
Male	60	Bachelor	2	2	2	2	1	1	1	2	3	3	5	2	1	4	3	4	2	2	4	4	3	3	4	3	3	4	3	4	2	2	4	4	3	3	2	4	4	3	4	3	1	3	2	2	5	5	3
Male	48	Community college	3	3	3	3	3	3	3	3	3	3	1	1	1	1	1	3	3	3	3	3	3	3	3	3	3	3	3	3	3	3	3	3	3	3	3	3	3	3	3	3	3	3	3	3	3	3	3
Female	31	Bachelor	2	2	3	2	3	2	2	2	2	2	1	1	1	1	1	1	2	2	2	2	2	2	2	2	2	2	3	1	2	2	3	1	2	2	2	4	4	5	5	1	1	1	2	3	2	2	1
Female	52	Postgraduate diploma	4	3	4	2	4	3	3	3	4	3	3	3	3	4	3	4	2	2	4	4	4	4	4	2	5	4	3	4	3	3	4	5	4	4	5	3	4	3	4	3	3	3	3	4	3	2	3
Male	45	Postgraduate diploma	4	4	4	4	4	4	4	4	4	4	5	5	5	5	4	4	4	4	4	4	4	4	4	4	4	4	4	4	4	4	2	4	4	4	4	4	4	4	4	4	4	4	4	4	4	4	4
Male	28	Postgraduate diploma	2	2	2	2	4	4	2	4	2	2	4	4	1	4	3	4	4	2	2	4	4	4	4	4	4	4	4	4	3	4	2	1	4	2	1	4	2	5	5	3	2	4	4	4	2	1	2
Male	53	Bachelor	2	2	4	2	4	4	4	4	4	4	3	3	2	2	4	4	4	2	4	4	4	4	4	4	4	4	4	2	4	4	1	4	4	4	4	5	4	4	5	4	4	4	4	4	3	4	4
Female	40	Bachelor	3	3	4	3	3	3	3	3	3	3	4	4	5	3	3	3	3	3	3	3	3	3	3	3	3	3	4	2	4	2	2	1	1	1	1	3	2	3	2	3	3	3	3	2	2	2	3
Female	35	Bachelor	2	3	3	3	3	3	4	3	4	4	3	3	1	2	3	3	3	3	3	3	3	3	4	3	3	3	4	3	3	4	2	3	4	3	3	4	3	4	3	4	4	3	3	3	3	3	3
Female	47	Bachelor	3	3	4	3	3	3	3	4	4	4	4	3	3	3	3	4	3	3	4	4	4	4	4	4	4	3	3	3	2	3	3	3	3	4	3	4	3	3	3	3	3	3	3	3	4	3	3
Female	44	Bachelor	4	4	4	4	4	4	4	4	4	4	5	5	5	4	3	3	4	2	2	2	4	4	4	4	4	4	4	4	3	4	4	4	4	5	4	4	2	4	4	3	2	3	2	3	3	2	2
Female	46	Bachelor	1	1	2	1	3	1	1	1	3	3	2	2	1	1	2	2	1	1	4	4	4	3	3	3	3	3	1	1	1	1	2	4	4	4	3	4	3	4	4	2	2	2	2	3	3	3	2
Male	44	Master	3	4	4	4	4	4	3	3	3	3	1	1	1	1	2	2	1	2	1	1	2	1	1	2	1	1	1	1	1	1	5	1	1	1	2	1	3	5	4	3	3	3	1	3	3	1	3
Male	40	Bachelor	4	4	4	2	4	4	4	4	4	4	3	3	3	2	2	3	4	4	4	4	4	4	4	4	4	4	2	4	4	4	2	4	4	4	4	4	4	4	4	4	4	4	4	4	4	4	4
Male	48	Master	4	4	4	4	4	4	4	4	4	4	5	5	5	5	4	4	4	4	4	4	4	4	4	4	4	4	4	4	4	4	2	4	4	4	4	4	4	4	4	4	4	4	4	4	4	4	4
Male	43	Bachelor	5	5	5	5	5	5	4	4	4	3	3	3	3	3	4	4	4	3	4	4	4	4	4	4	4	3	4	4	4	4	4	1	1	1	1	3	2	2	2	3	3	3	3	3	3	3	3
Female	46	Community college	2	2	4	2	4	2	2	2	2	2	3	4	1	3	3	1	2	3	2	2	2	4	4	3	4	3	2	1	1	1	2	3	4	2	1	3	5	3	3	3	2	1	1	1	1	1	1
Male	47	Postgraduate diploma	4	4	4	4	4	3	3	3	4	3	5	5	5	1	3	4	4	4	3	3	4	4	4	4	4	3	3	3	3	3	3	2	3	4	4	3	3	3	3	3	4	3	3	3	3	3	3
Male	38	Bachelor	3	2	3	2	1	2	2	2	3	3	2	2	1	1	2	2	3	2	2	4	3	4	4	2	4	3	4	1	3	3	2	1	3	3	2	4	3	4	4	3	2	2	2	2	3	2	2
Male	48	Postgraduate diploma	3	3	4	3	4	4	4	4	4	4	3	4	4	4	4	4	4	4	4	4	4	3	4	4	3	4	4	2	3	4	3	2	3	3	3	3	3	3	3	4	4	4	4	4	4	4	4
Female	37	Community college	2	3	5	3	2	2	2	3	2	2	2	4	1	3	2	2	2	2	4	4	4	3	5	4	3	3	5	4	4	4	2	2	4	1	1	4	3	4	4	3	3	3	3	4	2	2	2
Female	47	Postgraduate diploma	2	2	2	2	2	2	2	2	2	2	2	2	1	2	1	1	2	2	2	2	2	2	2	2	2	2	2	2	2	2	4	4	4	4	2	4	4	4	4	2	2	2	2	2	2	2	2
Male	43	Postgraduate diploma	4	4	4	4	4	4	4	4	3	3	3	3	3	2	3	4	3	4	4	4	4	4	4	4	4	4	4	3	4	4	3	4	4	1	1	3	2	2	2	4	3	4	4	3	3	3	3
Female	47	Postgraduate diploma	2	2	2	4	2	2	2	2	2	2	1	1	1	1	2	2	2	2	2	2	2	2	2	2	2	2	2	4	2	2	4	4	4	4	4	4	4	5	5	2	2	2	2	2	2	2	2
Male	40	Bachelor	4	4	4	4	4	4	4	4	4	4	5	5	5	5	4	4	4	4	3	3	4	3	4	4	4	2	4	4	4	3	3	2	2	2	2	3	2	3	2	4	4	4	3	3	3	3	2
Male	49	Bachelor	4	4	4	4	4	4	4	4	4	4	5	5	5	5	4	4	4	4	4	4	4	4	4	4	4	4	4	4	4	4	2	2	4	2	2	4	4	4	4	4	4	4	4	4	4	2	2
Male	38	Community college	5	5	5	5	2	2	2	4	2	2	3	4	1	2	4	3	3	4	2	4	5	4	3	2	4	2	5	5	5	5	3	1	1	1	1	2	1	4	2	3	4	2	1	5	4	3	1
Female	46	Master	3	2	4	3	4	3	4	4	4	3	2	2	2	2	3	3	2	2	4	3	4	4	4	3	3	3	3	4	4	4	2	3	2	3	2	4	4	3	3	3	2	2	2	4	3	2	2
Male	52	Community college	4	4	4	4	4	4	4	4	4	4	3	2	2	2	3	3	3	4	4	4	4	4	4	4	4	4	4	4	4	4	3	2	5	2	2	2	2	2	2	4	4	4	4	4	4	4	4
Female	40	Postgraduate diploma	3	2	3	2	1	1	1	3	3	1	1	1	1	1	1	1	4	1	1	1	1	1	1	1	4	2	1	1	1	4	2	2	4	5	4	5	5	4	5	3	1	2	4	2	2	4	1
Male	31	Bachelor	3	3	3	3	3	3	3	3	3	3	1	1	1	5	3	3	3	3	3	3	3	3	3	3	3	3	3	3	3	3	3	3	3	3	3	3	3	3	3	3	3	3	3	3	3	3	3
Male	48	PhD	2	2	4	2	2	2	2	2	2	2	2	2	2	2	2	2	2	2	2	4	4	2	4	2	4	4	2	4	2	3	3	4	2	2	2	4	4	4	4	2	2	2	2	2	2	2	2
Male	53	Master	3	2	2	2	2	2	2	1	1	1	2	2	2	2	2	2	2	3	2	2	2	2	3	3	3	2	2	2	2	2	4	3	4	4	4	3	2	3	2	4	1	2	1	1	1	2	1
Male	34	Master	3	3	3	3	4	4	5	4	2	2	5	5	5	5	5	5	3	3	3	3	3	3	3	3	3	3	3	4	2	4	3	1	1	1	1	4	4	4	4	4	4	4	4	4	4	3	2
Male	41	Bachelor	3	4	4	2	3	4	2	2	2	2	4	3	3	2	3	3	3	3	1	1	1	1	1	1	1	1	3	3	2	4	5	2	2	2	2	3	2	5	5	3	3	3	3	3	3	3	3
Female	43	Postgraduate diploma	3	2	4	3	5	5	5	5	3	3	4	5	4	4	4	4	3	3	5	4	4	4	5	5	5	5	2	5	2	4	3	3	4	3	3	4	3	3	3	4	3	4	4	5	5	5	3
Female	27	Bachelor	3	3	3	4	4	3	4	4	3	3	5	5	2	3	4	3	3	3	3	4	4	3	4	4	3	3	3	3	3	3	2	4	4	4	4	4	3	3	4	3	3	3	4	4	3	3	3
Male	42	PhD	4	4	4	4	4	4	4	4	4	4	3	3	5	5	4	4	4	2	4	4	4	4	4	4	4	4	4	4	4	4	2	4	2	2	2	2	2	3	3	4	4	4	4	3	3	3	4
Female	48	Master	4	4	4	4	4	4	4	4	4	4	5	5	5	5	4	4	4	4	4	4	4	4	4	4	4	4	4	4	4	4	2	2	2	2	2	2	2	2	2	4	4	4	4	4	4	2	4
Male	37	Master	5	4	5	4	4	4	4	4	2	4	5	5	5	5	3	3	3	3	4	3	2	3	3	3	3	3	4	3	3	4	3	2	4	2	1	3	3	3	3	4	2	3	3	1	3	3	3
Female	40	Master	4	4	5	5	5	4	4	4	3	3	5	5	5	5	5	4	4	4	4	4	4	4	5	4	4	5	4	4	4	4	4	2	2	2	2	4	2	4	2	4	4	4	2	3	3	3	4
Male	36	Bachelor	2	2	2	2	2	2	2	2	2	2	1	1	1	1	1	1	1	1	1	1	2	2	2	2	2	2	2	2	2	2	4	4	4	1	1	4	4	4	4	1	1	1	1	1	1	1	1
Male	52	Postgraduate diploma	2	2	3	2	3	3	2	3	2	2	2	2	1	1	3	3	3	3	1	2	3	3	3	3	3	3	3	3	3	3	3	3	3	3	3	4	4	4	4	4	4	3	3	3	3	3	3
Male	35	Bachelor	4	3	4	4	4	3	4	4	4	3	4	4	5	3	4	4	4	4	4	4	4	3	4	4	4	4	4	4	4	4	4	2	2	2	1	3	3	3	3	4	4	4	4	4	2	2	3
Female	40	Bachelor	2	2	3	3	4	4	4	4	3	4	2	2	2	4	2	2	4	3	4	4	4	4	4	4	4	4	3	5	3	4	3	1	2	1	1	4	3	4	4	3	3	2	2	2	2	2	2
Female	48	Bachelor	2	3	3	4	4	4	4	4	3	3	3	3	3	3	3	3	3	3	4	3	3	4	3	4	4	3	4	5	4	4	2	3	3	3	3	4	3	2	2	4	3	4	3	2	2	1	3
Male	26	Master	4	4	5	3	4	4	4	5	2	4	5	5	4	4	3	3	4	3	5	3	5	5	5	4	4	4	3	5	5	5	1	1	4	1	1	1	3	3	3	5	3	4	4	3	4	4	3
Female	45	Bachelor	3	3	4	4	4	4	4	4	3	3	2	2	3	1	2	2	3	3	3	3	3	2	3	4	4	4	4	3	4	5	3	4	1	2	1	3	2	2	2	3	3	4	4	4	4	4	2
Female	40	Bachelor	4	4	5	5	2	1	1	3	2	2	1	1	5	5	2	2	4	4	1	1	1	1	1	2	1	1	4	1	5	1	1	1	1	1	1	5	1	4	4	1	1	1	1	1	1	1	1
Male	30	Bachelor	4	4	5	4	3	2	2	2	2	1	2	2	1	1	2	2	2	4	1	4	4	4	3	2	2	2	4	5	5	4	3	1	1	1	1	5	2	2	1	2	1	2	2	2	4	1	2
Male	45	Bachelor	2	2	4	4	2	2	3	3	2	2	1	2	2	1	2	3	4	3	4	3	3	3	4	4	4	4	3	2	4	4	4	2	4	3	2	4	3	4	4	2	2	3	1	2	1	1	2
Male	29	Bachelor	2	2	4	3	4	2	2	3	4	4	2	2	2	2	2	2	2	2	2	2	2	1	1	1	1	1	2	2	2	3	4	2	2	1	1	5	4	5	2	1	1	1	1	1	1	1	1
Male	42	Bachelor	2	2	4	4	2	2	2	1	2	2	3	3	3	3	2	2	2	3	3	4	4	4	4	2	4	4	4	2	4	4	2	1	2	2	2	4	2	4	4	2	2	2	2	2	2	2	2
Female	53	Community college	3	3	3	3	3	3	3	3	3	3	1	2	2	1	2	2	2	2	3	3	3	4	4	4	4	4	3	3	3	4	2	4	4	4	4	4	4	2	4	3	4	2	2	4	4	2	2
Male	31	Postgraduate diploma	2	3	2	1	1	2	2	2	2	3	2	2	3	2	2	2	4	2	2	3	3	4	3	2	1	1	2	1	2	2	3	1	2	2	3	2	2	1	1	1	2	2	2	2	1	2	2
Female	40	Bachelor	3	3	3	3	3	3	3	3	3	3	2	2	1	1	3	3	3	3	3	3	3	3	3	3	3	3	3	3	3	3	3	3	3	3	3	3	3	3	3	3	3	3	3	3	3	3	3
Male	33	Bachelor	3	2	3	3	2	2	3	3	2	3	1	1	1	1	1	2	2	2	3	3	3	2	2	2	2	2	2	2	2	2	4	2	2	2	2	2	2	2	2	2	2	2	2	2	2	2	2
Male	39	Master	4	5	4	4	4	4	4	4	3	3	5	5	5	5	5	5	4	4	4	4	4	4	4	4	4	4	4	5	4	5	3	1	2	1	1	1	1	1	2	5	5	5	5	3	3	3	5
Male	53	Postgraduate diploma	3	1	4	3	3	3	3	3	3	3	3	3	3	3	3	3	3	2	2	4	4	3	3	3	3	3	3	4	4	2	3	3	3	1	1	2	3	3	3	3	3	3	4	3	3	3	3
Male	45	Bachelor	3	2	4	3	4	4	4	4	3	2	3	2	3	3	4	4	4	3	3	3	4	2	4	3	3	4	3	3	4	3	2	4	3	4	4	3	3	3	4	4	3	4	3	3	3	3	2
Female	39	Bachelor	4	4	4	3	4	4	4	4	3	3	5	5	5	3	4	4	1	4	3	4	4	4	4	2	4	4	3	2	3	3	3	2	3	2	2	4	2	4	2	4	3	4	3	3	3	3	3
Female	28	Bachelor	4	4	4	4	4	4	4	4	3	3	5	4	5	5	4	4	4	4	4	4	4	4	4	4	4	4	4	4	4	4	2	2	2	2	2	2	2	2	2	4	4	4	4	4	4	4	4
Female	39	Bachelor	3	3	4	3	3	3	3	2	4	3	1	3	1	1	3	4	4	4	4	4	4	4	4	2	4	4	3	4	4	3	2	2	5	2	1	4	4	4	4	2	2	2	2	2	2	2	2
Male	43	Bachelor	5	5	5	5	5	5	4	4	4	3	3	3	3	3	4	4	4	3	4	4	4	4	4	4	4	3	4	4	4	4	4	1	1	1	1	3	2	2	2	3	3	3	3	3	3	3	3
Male	41	Bachelor	3	3	4	3	3	3	3	3	3	1	1	1	1	1	1	1	1	1	3	3	3	3	3	3	4	4	3	3	3	3	3	2	2	2	1	4	3	3	3	2	3	2	2	3	3	3	3
Female	43	Master	4	4	3	4	4	4	4	4	4	4	5	5	5	5	4	4	2	4	3	4	4	4	3	4	4	4	4	4	4	4	3	2	4	2	2	3	2	2	2	4	4	4	3	3	3	3	3
Male	42	Bachelor	4	3	3	3	4	3	3	3	3	3	2	2	1	1	3	3	3	3	3	4	4	4	4	4	4	4	3	3	3	3	3	4	4	4	4	3	3	3	3	3	3	3	3	4	4	3	3
Female	57	Bachelor	4	4	3	3	3	3	4	4	4	4	5	5	5	5	4	3	4	3	4	4	4	4	4	4	3	4	4	5	4	4	3	2	2	2	2	2	3	3	3	4	4	4	4	4	4	4	4
Female	40	Postgraduate diploma	4	4	4	4	4	4	4	4	3	2	5	4	5	5	4	4	4	4	4	4	4	4	4	4	4	4	4	4	4	4	4	2	2	2	2	4	2	4	2	4	2	4	4	4	4	2	4
Male	40	PhD	4	3	4	4	4	4	4	4	4	4	5	4	4	4	4	4	4	3	3	4	3	4	4	4	3	4	4	5	4	4	4	2	3	2	2	2	2	2	2	4	4	4	4	4	3	3	4
Male	52	PhD	5	4	5	4	4	4	4	4	3	3	5	3	4	4	4	4	4	4	3	4	4	4	4	4	3	3	3	4	4	4	4	1	1	1	1	4	2	4	2	5	3	3	3	2	2	2	3
Male	52	PhD	5	4	5	4	4	4	4	4	3	3	5	3	4	4	4	4	4	4	3	4	4	4	4	4	3	3	3	4	4	4	4	1	1	1	1	4	2	4	2	5	3	3	3	2	2	2	3
Male	43	Bachelor	1	4	5	4	4	4	4	5	4	4	3	2	3	3	4	4	4	4	4	4	4	4	4	4	4	4	4	4	3	4	3	2	3	2	1	3	3	4	3	4	4	4	4	4	3	3	4
Female	52	Bachelor	2	1	2	2	3	3	3	3	3	3	5	5	5	5	4	4	3	3	5	4	4	5	4	5	4	4	3	2	1	2	3	3	4	5	2	2	4	5	4	4	4	4	3	3	3	1	4
Male	31	Bachelor	5	4	5	4	4	4	4	4	4	4	5	5	5	5	4	4	4	4	4	4	4	4	4	4	4	4	4	4	5	5	1	3	2	1	1	2	1	1	1	4	4	4	4	4	4	4	4
Male	39	Bachelor	4	4	4	4	4	4	4	4	2	2	5	2	2	2	4	4	3	3	4	4	4	1	1	1	4	4	3	4	3	4	3	2	2	2	3	3	2	4	4	3	3	3	3	3	2	2	3
Female	45	Bachelor	2	3	4	3	2	2	2	2	1	1	1	2	1	1	1	1	2	2	1	1	1	1	1	2	2	2	1	2	1	3	4	4	5	5	4	3	3	3	3	2	4	2	2	2	2	2	3
Female	28	Bachelor	4	3	1	4	4	3	4	4	3	4	3	3	4	3	3	4	4	4	5	5	5	5	5	5	5	4	4	2	2	4	2	2	4	2	2	5	4	5	4	4	4	4	2	4	4	4	4
Female	52	Bachelor	2	1	2	2	3	3	3	3	3	3	5	5	5	5	4	4	3	3	5	4	4	5	4	5	4	4	3	2	1	2	3	3	4	5	2	2	4	5	4	4	4	4	3	3	3	1	4
Female	49	Postgraduate diploma	4	4	4	4	4	4	4	3	3	4	5	5	5	5	4	4	4	2	3	5	5	5	4	4	4	3	2	4	2	4	3	2	4	3	5	3	3	3	3	4	4	4	4	4	4	3	4
Female	38	Master	3	3	3	3	3	3	3	3	3	3	3	3	3	3	3	3	3	3	3	3	3	3	3	3	3	3	3	3	2	2	3	3	3	3	3	3	3	3	3	3	3	3	3	3	3	3	3
Female	29	Bachelor	4	4	5	4	3	3	3	4	4	4	5	5	5	5	4	4	4	4	4	3	4	4	4	4	4	4	5	5	5	4	2	1	2	2	1	3	2	3	2	4	4	4	4	3	4	3	2
Male	47	Bachelor	3	2	3	2	3	1	1	1	1	1	1	1	1	1	1	3	1	1	1	1	1	1	1	1	1	1	1	1	1	1	5	1	1	1	1	1	1	1	1	1	1	1	1	1	3	1	1
Female	46	Bachelor	4	4	4	4	4	4	4	4	3	3	1	2	1	1	2	2	2	2	2	2	2	2	2	2	2	2	4	4	4	4	3	2	2	2	2	2	2	2	2	4	3	4	3	3	3	1	3
Male	54	Postgraduate diploma	4	4	5	4	4	4	4	4	2	4	5	5	5	5	5	5	4	3	4	4	4	4	5	4	4	4	4	5	4	5	3	1	2	1	1	2	1	2	2	5	4	4	4	3	4	3	4
Female	44	Bachelor	4	3	4	4	4	4	4	4	2	4	4	3	3	3	4	4	3	2	4	2	4	4	5	2	4	4	3	2	2	4	3	2	2	2	2	2	2	3	2	4	4	4	4	4	4	2	2
Male	35	PhD	5	5	5	5	5	5	5	5	4	5	5	5	5	5	5	5	5	5	5	5	5	3	5	3	5	5	5	5	5	5	3	1	3	2	1	1	1	1	1	5	1	5	5	5	1	1	5
[truncated: 9 more columns]
