# Supplementary material for: Data on factors characterizing the eLearning experience of secondary school teachers and university undergraduate students in Jordan
Source: Data Brief. 2020 Oct 10;33:106402. doi: 10.1016/j.dib.2020.106402 (PMC7547838; doi:10.1016/j.dib.2020.106402)
Supplement: Supplementary file 3 [file mmc3.xlsx]

## Sheet: Sheet1
Gender	Age	Academic_Year	PE1	PE2	PE3	PE4	PU1	PU2	PU3	PU4	SN1	SN2	IC1	IC2	LM1	LM2	LM3	LM4	LN1	LN2	LN3	LP1	LP2	LP3	LP4	US1	US2	US3	US4
Male	18-20	First Year	4	4	4	4	4	4	5	4	4	4	4	4	4	4	4	4	4	4	4	4	4	4	4	4	4	4	4
Female	18-20	Second Year	4	3	4	3	5	4	4	4	3	4	5	4	4	4	3	4	3	3	3	3	3	4	5	4	4	5	5
Female	18-20	Third Year	3	4	5	4	2	3	2	2	2	2	2	2	2	2	4	2	4	2	1	3	3	2	2	2	3	2	2
Female	21-23	Third Year	2	2	2	2	2	2	2	2	2	2	1	1	2	2	1	1	2	2	2	2	2	1	2	1	2	2	2
Female	21-23	Third Year	4	4	4	4	3	3	4	4	3	3	4	4	3	4	3	3	3	2	2	3	3	3	3	4	4	4	4
Female	21-23	Third Year	1	1	2	1	1	1	1	1	4	4	1	1	1	2	2	2	2	2	2	2	2	2	2	1	1	1	1
Female	18-20	First Year	3	4	3	4	2	3	2	4	2	2	3	3	3	3	4	4	2	2	2	2	2	3	4	3	2	3	2
Female	21-23	Third Year	3	2	2	2	1	1	1	1	2	2	2	2	3	2	2	2	3	2	2	2	2	2	2	3	3	3	3
Male	18-20	First Year	3	3	4	2	3	2	2	4	4	4	4	4	2	4	2	3	4	2	1	1	2	2	1	2	2	3	3
Male	21-23	Third Year	4	3	4	4	3	2	3	3	4	4	3	3	2	3	2	2	2	2	2	3	4	3	2	2	3	2	3
Female	21-23	Third Year	3	4	2	4	2	2	3	4	3	4	3	3	3	3	1	1	3	4	4	4	4	2	2	2	2	3	2
Female	21-23	Third Year	4	3	3	4	3	2	3	3	2	2	2	2	3	4	3	3	4	4	3	2	3	3	4	4	3	3	3
Male	18-20	First Year	3	2	2	4	2	2	2	2	2	2	3	3	4	3	4	4	4	4	3	2	3	2	3	3	3	3	3
Male	18-20	First Year	4	4	3	3	3	3	3	3	3	5	4	3	3	4	4	4	4	4	4	4	5	5	4	3	2	3	4
Female	18-20	First Year	3	2	3	2	2	2	2	2	2	2	2	2	4	4	4	4	4	4	4	4	4	4	4	3	3	4	4
Female	18-20	Third Year	4	2	5	5	1	2	2	2	3	3	2	2	1	1	1	1	2	1	1	1	4	3	2	2	2	2	2
Male	18-20	First Year	1	1	1	1	1	1	1	1	1	1	1	1	1	1	1	1	1	1	1	1	1	1	1	1	1	1	1
Male	18-20	First Year	5	4	5	4	4	4	4	4	3	2	5	5	1	5	3	2	3	4	4	5	5	4	4	4	4	4	4
Female	18-20	First Year	1	1	2	1	1	1	1	1	1	2	1	1	4	1	1	1	1	1	1	1	1	1	1	1	1	1	1
Male	18-20	First Year	3	4	5	5	1	1	1	1	3	2	1	2	3	5	3	3	4	2	2	4	4	1	3	2	2	2	2
Male	18-20	First Year	3	1	1	2	1	1	3	3	3	3	1	1	2	2	1	1	3	3	2	3	2	3	3	2	2	2	2
Male	18-20	First Year	4	3	4	4	4	4	4	4	4	4	4	4	5	5	3	4	4	4	4	4	4	4	4	4	4	4	3
Female	21-23	Third Year	3	2	4	3	3	2	3	3	2	2	3	2	2	4	3	4	4	3	3	3	3	3	3	4	3	3	3
Female	21-23	Fourth Year	5	4	5	4	1	1	1	1	3	4	2	2	4	5	2	4	5	5	4	5	4	2	4	4	4	4	4
Female	18-20	First Year	1	1	1	1	1	1	1	1	1	1	1	1	1	1	1	1	1	1	1	1	1	1	1	1	1	1	1
Male	21-23	Fourth Year	2	2	4	2	2	2	2	2	4	4	2	2	2	2	2	2	2	2	2	2	2	2	2	1	1	1	1
Male	21-23	Fourth Year	4	4	4	4	2	2	2	2	2	2	1	2	2	2	2	2	2	2	2	4	4	2	2	3	3	3	3
Male	18-20	First Year	1	1	3	2	1	1	1	1	3	3	1	1	2	1	1	1	1	1	1	1	2	2	1	2	1	2	2
Male	18-20	Second Year	2	2	1	1	1	1	1	1	1	1	1	1	1	1	1	1	1	1	1	1	1	1	1	1	1	1	1
Male	21-23	Fourth Year	4	3	4	4	1	1	1	2	2	2	2	2	4	4	2	2	2	1	1	2	4	3	2	1	2	2	2
Female	18-20	First Year	3	4	4	3	3	3	3	3	3	3	2	2	4	4	4	4	4	4	3	4	4	3	3	4	3	3	3
Male	24-26	Fourth Year	4	3	4	4	2	3	4	2	3	3	4	4	4	4	4	5	1	4	4	4	4	5	3	4	4	4	4
Male	24-26	Fifth Year	4	3	4	4	2	2	2	2	3	3	2	2	4	4	4	4	3	3	2	2	3	4	2	2	2	2	2
Female	18-20	Second Year	4	5	4	4	5	5	5	4	4	4	5	5	3	3	3	3	4	4	4	3	3	4	5	4	5	4	5
Female	18-20	Second Year	4	5	4	4	5	5	5	4	4	4	5	5	3	3	3	3	4	4	4	3	3	4	5	4	5	4	5
Male	21-23	Fourth Year	4	4	4	5	3	5	3	2	2	5	4	1	5	5	4	4	4	4	4	4	2	3	5	4	4	4	4
Female	21-23	Third Year	3	4	2	4	2	2	3	4	3	4	3	3	3	3	1	1	3	4	4	4	4	2	2	2	2	3	2
Female	18-20	First Year	4	4	4	3	5	5	4	5	4	4	5	5	3	4	3	4	4	4	4	4	3	5	5	4	5	4	5
Male	18-20	First Year	3	3	2	2	3	1	2	3	3	3	3	4	1	4	1	3	3	3	3	3	3	3	3	3	3	3	3
Male	21-23	Fourth Year	4	2	4	4	3	3	4	4	4	4	2	2	4	4	3	4	4	4	4	4	4	4	4	3	3	3	2
Female	27-29	First Year	5	4	4	4	4	4	5	4	4	4	4	4	4	4	4	4	4	4	4	4	4	3	3	4	4	4	4
Male	18-20	First Year	1	1	1	1	1	1	1	1	2	2	3	3	2	4	4	4	4	4	4	2	2	2	2	2	2	2	2
Female	21-23	Fourth Year	2	2	2	2	3	1	1	4	1	2	2	2	4	4	4	4	2	2	2	4	4	2	2	4	4	3	2
Female	21-23	Third Year	2	2	3	4	3	1	2	2	3	3	4	4	2	4	2	4	4	4	4	3	4	3	3	2	2	1	1
Female	21-23	Third Year	4	4	4	3	4	4	4	4	4	4	4	4	4	4	4	4	4	4	4	4	4	4	4	4	4	4	4
Female	21-23	Second Year	2	1	4	1	1	2	1	4	1	4	2	2	4	2	2	2	2	2	2	4	2	4	2	1	1	4	4
Male	21-23	Fourth Year	4	4	4	4	4	4	4	4	4	4	4	4	4	4	4	4	4	4	4	4	4	4	2	4	4	4	4
Female	18-20	First Year	3	3	4	4	3	4	5	4	4	4	3	3	3	4	2	3	2	4	3	2	1	3	3	3	3	3	2
Female	21-23	Fourth Year	3	1	2	1	1	1	1	1	1	1	3	3	4	3	3	3	3	3	3	3	3	3	3	3	3	3	3
Female	21-23	Third Year	2	2	3	2	2	1	2	2	3	4	1	1	2	2	1	1	2	2	1	1	1	2	2	2	3	3	2
Male	21-23	Second Year	4	4	4	4	4	4	4	4	4	4	4	4	4	3	4	4	4	4	4	4	4	5	5	4	4	4	4
Male	18-20	First Year	3	2	4	3	2	2	2	3	3	4	4	4	4	5	5	4	5	4	3	2	4	3	3	2	3	3	3
Male	21-23	Third Year	4	4	4	4	1	2	2	2	4	4	2	2	3	4	3	3	4	3	2	2	2	4	3	1	3	3	2
Male	18-20	Second Year	4	2	4	4	2	2	2	2	4	3	2	2	2	2	2	2	4	3	2	2	2	2	2	2	2	3	3
Male	21-23	Third Year	4	3	5	5	2	2	3	3	4	4	2	4	4	4	4	4	4	4	4	4	2	2	4	4	4	4	3
Female	18-20	First Year	3	2	1	3	1	1	2	3	1	1	1	2	3	4	3	3	3	4	2	4	4	3	2	1	2	2	2
Female	21-23	Second Year	2	2	2	2	2	2	2	2	2	2	2	2	2	2	2	2	2	2	2	2	2	2	2	2	2	2	2
Female	18-20	First Year	3	2	1	3	1	1	2	3	1	1	1	2	3	4	3	3	3	4	2	4	4	3	2	1	2	2	2
Female	24-26	Fifth Year	4	3	4	4	2	2	2	2	3	3	2	2	2	2	2	2	2	2	2	2	2	2	2	3	3	3	3
Male	18-20	First Year	4	3	4	5	3	2	3	3	4	4	3	3	4	4	4	4	4	4	4	4	4	4	4	4	4	3	4
Female	18-20	Fourth Year	1	1	3	1	1	1	1	1	1	1	1	3	1	3	3	3	1	3	2	1	1	3	1	2	3	1	2
Male	21-23	Fourth Year	2	1	2	1	2	3	2	3	2	3	2	2	3	4	3	3	3	3	4	2	2	4	4	3	4	3	4
Male	18-20	First Year	3	2	4	3	2	2	2	2	3	3	2	2	3	4	4	3	4	4	4	3	3	3	4	2	2	3	3
Male	18-20	First Year	4	2	3	4	2	2	2	4	3	4	2	2	2	2	1	1	4	1	1	2	2	2	4	2	2	3	2
Female	18-20	Third Year	4	4	5	4	4	5	3	3	4	4	2	4	1	4	1	2	3	4	2	3	2	3	3	2	3	4	4
Female	18-20	First Year	3	3	2	2	1	1	2	1	2	3	1	1	3	4	1	2	2	2	2	1	1	1	1	1	1	1	1
Male	27-29	Fifth Year	4	4	4	4	3	2	3	4	3	2	3	3	2	4	2	2	4	3	2	2	3	4	2	3	3	3	3
Female	18-20	Third Year	2	4	4	4	2	2	2	3	2	2	2	2	4	4	1	4	4	2	2	2	4	2	2	2	2	3	2
Male	18-20	Second Year	1	1	1	1	1	1	1	1	1	1	1	1	1	1	1	1	1	1	1	1	1	1	1	1	1	1	1
Male	24-26	Fourth Year	4	4	5	5	3	3	3	4	5	5	4	4	2	5	3	4	4	5	5	3	5	3	3	4	4	4	4
Female	21-23	Third Year	3	2	4	1	1	1	1	2	2	2	4	3	5	4	1	4	3	3	3	3	2	2	2	3	3	3	3
Male	18-20	First Year	5	3	5	5	3	2	2	3	4	4	4	4	4	5	3	3	5	4	4	4	4	4	4	3	3	3	3
Male	18-20	First Year	5	5	5	5	3	3	3	3	3	3	1	1	4	5	4	4	4	4	4	3	3	3	3	3	3	3	3
Male	18-20	Fourth Year	5	5	5	5	1	2	2	3	2	1	2	2	3	4	2	3	4	4	3	2	2	1	1	3	3	3	3
Male	18-20	First Year	4	5	5	5	5	5	5	5	5	4	4	4	3	3	5	5	5	5	5	5	5	5	5	5	5	5	4
Female	21-23	Fourth Year	5	3	4	4	1	2	2	2	4	3	2	2	2	5	2	4	4	4	4	4	4	4	4	2	2	2	2
Female	21-23	Fourth Year	4	4	4	4	1	1	1	2	2	2	1	1	2	4	2	2	2	2	2	2	2	2	2	1	2	3	3
Male	18-20	Second Year	3	3	4	4	3	4	4	4	3	2	4	4	3	2	1	2	1	3	2	4	4	2	1	3	2	3	3
Female	21-23	Third Year	4	4	4	4	1	2	2	2	1	1	3	2	4	4	4	3	3	3	3	3	3	3	1	2	2	2	2
Male	18-20	First Year	4	3	4	4	4	4	4	4	4	4	4	4	5	5	3	4	4	4	4	4	4	4	4	4	4	4	3
Female	18-20	Fourth Year	2	2	3	3	2	2	3	3	3	3	3	3	3	3	3	3	3	1	3	3	3	3	3	3	3	2	3
Female	18-20	First Year	1	1	4	4	1	1	3	1	1	1	1	1	1	4	1	1	4	2	1	3	2	1	1	2	2	2	1
Male	18-20	First Year	2	2	2	2	1	1	2	2	2	2	1	1	4	2	2	2	3	3	3	3	2	3	2	3	2	3	4
Male	18-20	First Year	2	2	2	2	1	1	2	2	2	2	1	1	4	2	2	2	3	3	3	3	2	3	2	3	2	3	4
Male	21-23	Fourth Year	4	4	3	3	3	3	2	2	3	3	3	3	3	3	3	3	2	3	3	1	1	3	3	3	2	3	3
Female	21-23	Fourth Year	4	4	3	4	4	4	4	4	3	4	4	4	4	4	4	4	4	3	2	4	4	4	3	4	4	4	4
Female	18-20	First Year	3	2	4	2	2	2	2	2	2	2	2	2	2	2	2	2	2	2	2	2	2	2	2	2	2	3	3
Female	21-23	Fourth Year	1	1	2	2	1	3	1	2	4	4	1	1	4	4	1	3	2	3	3	2	1	1	1	1	1	1	1
Female	18-20	First Year	2	2	4	2	2	1	2	2	4	4	2	2	4	4	4	4	4	4	2	2	2	2	2	2	2	2	2
Male	21-23	Fourth Year	4	4	4	2	4	1	2	3	2	2	2	2	2	2	4	4	3	3	3	4	4	4	4	4	2	4	3
Male	21-23	Fifth Year	4	4	4	4	2	2	2	2	2	2	4	3	4	4	2	4	4	2	2	1	2	2	4	3	4	3	3
Male	21-23	Third Year	1	5	5	5	2	4	3	4	3	3	5	4	1	5	1	1	4	3	1	4	2	2	2	4	2	2	1
Male	18-20	First Year	5	5	5	5	3	3	3	4	3	3	2	2	3	5	3	3	4	4	4	4	4	4	2	4	4	3	3
Female	18-20	First Year	3	1	3	2	1	1	1	1	1	3	1	1	3	3	3	3	3	3	3	4	1	3	2	2	2	2	2
Male	21-23	Fourth Year	4	4	4	4	4	4	5	4	4	4	4	4	5	5	5	5	4	4	4	4	5	3	4	3	4	5	4
Female	18-20	Second Year	3	3	4	4	4	4	4	4	4	4	2	2	4	4	4	4	4	4	4	4	4	4	4	3	3	3	3
Female	18-20	Second Year	1	2	3	3	3	3	3	3	3	3	3	3	3	3	3	3	3	3	3	3	3	3	3	3	3	3	3
Male	21-23	Fourth Year	2	2	2	2	2	3	2	2	2	2	2	2	1	4	2	2	4	3	1	2	1	1	1	2	2	2	2
Male	18-20	First Year	5	5	5	5	2	4	4	4	4	4	4	4	1	4	1	3	4	2	2	4	4	4	4	2	3	4	3
Female	18-20	First Year	4	4	4	4	4	4	4	4	4	4	4	4	4	4	4	4	4	4	4	4	4	4	4	4	4	4	4
Female	21-23	Fifth Year	1	1	3	1	2	2	3	2	2	2	1	2	2	3	2	3	2	2	2	1	1	1	2	1	1	1	1
Female	21-23	Third Year	4	1	4	3	1	1	1	1	3	3	2	2	1	5	1	1	5	1	1	2	4	1	1	1	1	2	2
Male	21-23	Second Year	3	3	4	3	1	1	1	1	1	1	2	2	2	3	1	2	3	3	3	3	2	2	2	3	3	3	3
Female	21-23	Fourth Year	4	2	3	3	2	2	4	3	3	3	2	3	2	2	3	3	3	2	4	3	4	3	3	2	3	3	3
Male	21-23	Second Year	4	4	4	4	4	4	4	4	4	4	4	4	4	4	4	4	4	4	4	4	4	4	4	5	4	4	4
Male	21-23	Fourth Year	4	3	4	3	3	3	2	2	2	2	3	3	2	5	2	4	4	4	2	3	3	4	3	4	3	3	3
Male	21-23	Fourth Year	3	4	4	4	3	3	3	2	1	2	2	2	3	4	4	4	4	3	3	5	5	3	3	2	5	1	2
Male	18-20	Second Year	3	3	2	3	3	3	3	3	3	3	3	3	3	3	3	3	3	3	3	3	3	3	3	3	3	3	3
Male	18-20	Third Year	1	1	3	3	4	1	4	2	3	3	4	2	5	5	3	1	4	2	2	5	1	1	1	5	5	5	5
Female	21-23	Fourth Year	2	4	4	5	3	4	4	3	2	4	4	4	3	4	4	4	4	4	4	4	4	4	4	4	4	4	4
Male	21-23	Third Year	4	4	4	5	5	4	5	4	5	5	3	3	4	5	4	4	5	4	5	1	3	4	4	4	4	4	4
Male	18-20	First Year	1	1	2	2	1	1	1	1	1	1	1	1	1	1	1	1	1	1	1	1	1	1	1	1	1	1	1
Female	27-29	First Year	4	4	4	4	3	3	4	4	3	4	4	4	4	4	3	4	4	4	4	3	3	4	4	4	3	3	3
Male	18-20	First Year	4	4	1	1	1	4	1	1	1	1	1	1	2	3	1	2	2	2	2	1	1	1	1	1	1	1	1
Female	21-23	Fourth Year	2	2	3	2	1	1	1	2	3	3	1	2	2	2	2	2	2	2	2	3	3	2	2	1	1	2	2
Female	18-20	First Year	5	4	2	1	1	3	2	3	3	3	2	3	3	3	3	3	3	2	4	2	3	5	4	3	4	1	3
Male	24-26	Fourth Year	5	3	4	4	1	1	2	2	3	3	2	1	2	4	2	3	4	4	2	4	4	3	2	2	2	2	3
Male	21-23	Third Year	4	4	4	4	2	2	2	2	2	1	4	4	4	4	4	4	4	4	4	4	4	4	4	5	4	4	4
Male	21-23	Fourth Year	1	1	1	1	1	1	1	1	1	1	1	1	1	1	1	1	1	1	1	1	1	3	1	1	1	1	1
Male	21-23	Third Year	3	3	4	3	4	2	3	3	4	3	4	4	4	4	4	4	4	4	4	4	4	4	4	4	4	4	4
Female	21-23	Third Year	4	3	2	2	1	1	1	2	3	4	2	2	4	4	4	4	3	1	1	2	2	2	3	2	2	2	2
Male	18-20	Second Year	2	2	2	2	1	1	1	1	3	3	1	1	4	4	3	4	4	2	1	1	1	1	1	1	1	3	3
Female	18-20	Second Year	1	3	3	3	3	3	3	3	3	3	3	3	3	3	3	3	3	3	3	3	3	3	3	3	3	3	3
Female	24-26	Second Year	4	2	4	4	3	3	4	3	3	3	4	4	4	2	2	2	2	2	2	2	2	3	4	4	3	4	4
Female	21-23	Third Year	4	3	4	4	3	2	3	3	4	4	4	4	4	4	4	4	4	4	4	4	4	4	4	4	4	4	4
Female	21-23	Fourth Year	2	2	4	4	1	1	2	2	3	3	2	2	2	4	4	4	3	3	3	2	4	2	2	1	2	2	2
Female	18-20	Second Year	4	3	2	4	2	2	2	2	2	2	2	2	4	3	2	3	4	4	4	4	4	2	4	1	1	2	2
Female	18-20	Second Year	2	2	4	4	2	2	2	2	4	4	2	2	4	4	4	4	4	4	4	4	2	2	2	2	2	2	2
Female	18-20	Third Year	2	4	4	4	1	1	1	2	3	4	3	4	4	4	4	4	4	3	3	2	4	1	2	2	2	2	2
Male	18-20	Second Year	1	1	3	3	1	1	1	1	3	3	1	1	1	4	1	1	2	1	4	2	1	1	1	1	1	1	1
Female	18-20	Second Year	4	3	4	3	3	4	4	4	3	3	4	4	3	3	3	4	3	4	3	3	3	3	3	4	3	3	3
Female	18-20	Second Year	3	3	2	3	2	4	3	3	3	3	3	3	1	3	2	3	3	3	3	3	3	3	3	3	2	2	2
Female	18-20	Second Year	3	3	4	3	3	4	4	4	3	3	3	3	3	3	3	3	4	4	3	3	4	4	4	3	3	3	3
Male	21-23	Third Year	2	3	4	2	2	2	2	2	4	4	2	2	4	4	4	2	2	2	2	2	2	2	2	3	3	3	3
Female	18-20	Third Year	1	1	1	1	1	1	1	1	2	3	1	1	1	2	1	2	1	1	1	1	2	2	1	1	1	1	1
Female	21-23	Fifth Year	4	4	4	4	4	4	4	4	4	4	4	4	4	4	4	4	4	4	4	4	4	4	4	4	4	4	4
Male	24-26	Fourth Year	5	4	4	4	4	4	4	4	4	3	5	4	4	4	4	4	4	4	4	4	4	4	4	4	4	4	4
Female	21-23	Third Year	1	2	2	1	1	1	1	1	1	1	1	1	2	1	2	1	1	1	1	1	1	1	1	1	1	1	1
Male	21-23	Third Year	1	5	5	5	2	4	3	4	3	3	5	4	1	5	1	1	4	3	1	4	2	2	2	4	2	2	1
Male	18-20	First Year	2	2	2	2	1	1	1	1	2	2	1	1	1	1	1	1	1	1	1	1	1	1	1	1	1	2	1
Male	18-20	First Year	4	3	4	4	1	2	2	3	4	4	2	2	2	4	5	3	4	3	4	4	2	3	4	4	3	2	3
Male	18-20	Second Year	4	4	4	4	1	2	1	1	3	5	1	1	5	4	5	5	5	5	4	4	3	1	5	1	1	1	1
Female	21-23	Fifth Year	2	2	4	3	2	2	2	2	2	2	2	2	4	4	2	2	2	2	2	1	1	1	1	2	2	2	3
Female	18-20	Second Year	4	2	2	3	1	1	1	1	1	1	1	1	3	4	3	3	3	2	2	3	2	1	1	1	3	3	3
Female	18-20	Second Year	4	4	4	4	4	4	4	4	4	4	2	4	4	4	4	4	4	4	4	4	4	4	4	4	4	4	4
Male	21-23	Third Year	5	3	5	5	5	3	2	3	4	5	5	5	5	5	5	5	5	4	4	4	2	4	4	4	4	4	5
Male	21-23	Third Year	2	3	1	1	1	1	1	1	1	2	1	1	1	1	1	1	3	1	1	1	1	1	1	1	1	1	1
Male	21-23	Second Year	2	2	3	2	1	1	1	1	1	1	1	1	1	1	1	1	1	1	1	1	2	1	1	1	1	1	1
Male	18-20	First Year	4	2	4	1	2	2	2	1	3	3	2	3	2	4	1	3	2	1	1	2	3	2	4	2	2	2	2
Male	21-23	Fourth Year	4	4	3	3	4	3	4	3	3	3	3	4	2	2	2	2	2	3	3	4	2	3	4	4	3	3	3
Female	18-20	First Year	2	1	3	3	1	2	2	2	3	3	2	2	2	3	1	1	4	4	2	3	3	3	3	2	3	3	3
Female	18-20	Second Year	2	2	3	2	2	1	1	1	2	4	1	2	1	1	1	1	2	2	2	2	2	2	2	3	2	2	2
Male	21-23	Fourth Year	4	3	4	4	5	3	3	4	4	4	4	4	4	4	4	4	4	4	4	4	4	4	4	4	4	4	4
Female	21-23	Third Year	2	2	2	2	2	1	2	2	2	2	2	2	2	2	2	2	4	2	2	2	2	2	2	2	2	2	2
Male	21-23	Third Year	4	4	4	4	4	4	4	4	3	4	2	2	4	4	4	4	4	4	4	4	2	3	3	3	3	3	3
Female	18-20	First Year	4	4	4	3	4	4	5	2	4	3	2	2	4	4	4	4	4	4	4	4	4	4	4	4	4	4	4
Male	18-20	First Year	3	4	4	2	1	1	2	2	3	2	1	1	3	4	2	3	4	4	2	2	2	1	1	1	2	3	3
Male	21-23	Fourth Year	4	4	4	4	3	3	4	4	3	3	4	4	4	4	4	4	4	4	4	3	3	3	3	4	4	4	4
Female	21-23	Fourth Year	4	1	3	3	4	3	3	3	4	3	4	4	4	4	4	4	4	4	5	5	1	1	3	3	2	4	4
Male	18-20	First Year	1	1	1	3	1	1	1	1	1	1	1	1	2	3	1	1	2	2	2	3	1	1	1	1	1	1	1
Male	18-20	First Year	1	1	1	3	1	1	1	1	1	1	1	1	2	3	1	1	2	2	2	3	1	1	1	1	1	1	1
Female	18-20	First Year	5	3	4	4	2	2	2	3	2	2	2	2	2	3	1	2	3	3	3	3	3	3	3	3	3	3	3
Male	21-23	Fourth Year	3	2	2	3	3	3	3	3	4	4	2	4	3	4	3	3	3	3	2	2	3	3	3	2	2	2	2
Female	18-20	Second Year	4	4	4	2	1	1	1	1	1	1	1	1	4	4	2	4	4	4	4	3	3	2	1	2	2	2	2
Female	18-20	First Year	4	4	5	5	2	2	1	2	3	3	2	3	3	3	3	2	3	3	3	3	2	2	4	3	2	2	2
Female	21-23	Fourth Year	2	2	3	3	2	2	2	3	2	3	2	2	4	4	2	2	4	4	2	4	4	3	2	1	2	3	2
Female	24-26	Fourth Year	4	4	4	3	4	3	4	5	5	4	5	4	3	3	4	4	3	4	4	4	3	4	5	3	4	4	3
Male	27-29	Sixth Year	4	4	4	2	1	3	3	3	2	2	4	4	2	4	1	1	5	5	5	5	4	3	3	1	2	4	4
Male	24-26	Third Year	4	3	4	4	1	1	1	2	1	2	2	2	2	4	1	3	2	3	3	2	2	2	3	2	2	2	2
Male	18-20	Second Year	1	2	3	3	1	3	4	2	3	2	2	3	1	3	1	3	1	2	3	1	3	3	3	1	3	1	2
Female	18-20	First Year	4	4	4	4	2	2	4	4	4	4	4	4	2	4	2	4	4	4	2	4	4	4	4	4	4	4	4
Female	21-23	Third Year	4	3	2	4	2	2	2	3	3	3	2	3	2	2	2	2	3	4	3	2	3	3	3	3	3	2	3
Female	21-23	Third Year	4	4	4	3	3	2	3	4	4	4	2	2	3	4	1	3	4	2	1	3	3	2	4	2	2	2	3
Female	18-20	First Year	3	3	3	3	3	3	3	3	3	3	3	3	3	3	3	3	3	3	3	3	3	3	3	3	3	3	3
Female	18-20	First Year	1	2	3	1	1	1	1	1	1	1	1	1	3	3	3	3	3	3	3	3	3	3	3	3	3	3	3
Female	18-20	Third Year	1	3	2	2	1	1	1	1	1	1	1	1	4	4	1	2	4	4	4	1	1	1	1	1	1	1	2
Male	21-23	Fourth Year	2	3	4	2	4	3	4	2	4	2	4	4	4	4	2	3	4	4	2	4	4	3	3	3	3	4	3
Male	18-20	First Year	2	1	1	4	1	3	2	3	2	2	3	3	1	1	1	1	4	3	3	2	2	3	3	3	3	3	3
Female	18-20	Third Year	4	4	4	4	4	4	4	4	2	4	4	4	2	5	2	3	4	4	4	5	4	3	3	4	3	4	3
Male	21-23	Third Year	4	4	4	4	3	3	3	3	4	2	5	5	4	4	2	4	4	3	3	4	3	4	4	4	4	4	4
Female	18-20	Second Year	3	4	3	3	3	3	3	3	3	3	3	3	3	3	3	3	3	3	3	3	3	3	3	3	3	3	3
Male	24-26	Fifth Year	4	4	5	5	4	4	4	4	4	4	4	5	4	4	4	4	3	4	3	4	4	4	4	3	3	4	4
Female	18-20	First Year	4	3	4	4	2	2	2	3	3	4	2	2	3	4	4	3	4	2	2	4	2	2	2	3	3	4	3
Female	21-23	Fourth Year	3	2	2	3	2	2	2	2	3	3	2	2	2	4	2	2	4	3	1	3	3	2	2	2	2	2	2
Female	21-23	Fourth Year	2	2	4	2	1	1	2	2	2	2	3	2	4	4	2	3	4	4	4	4	2	2	1	3	2	4	4
Male	24-26	Fifth Year	4	3	4	4	3	2	3	3	3	2	2	2	2	4	3	2	3	3	3	4	3	3	2	2	2	3	3
Female	21-23	Third Year	4	4	4	4	3	4	4	4	4	4	4	4	2	4	2	2	4	4	4	4	4	4	2	4	4	4	4
Female	18-20	Second Year	4	2	3	2	1	2	2	2	4	4	2	2	4	4	2	4	2	1	1	2	4	2	2	2	2	3	2
Female	21-23	Second Year	3	3	3	2	3	2	3	3	1	3	2	3	3	4	3	3	3	3	3	3	3	3	3	2	2	3	3
Male	18-20	First Year	4	4	4	4	1	1	1	1	1	1	1	1	1	4	1	1	1	1	1	1	1	1	1	1	1	1	1
Male	21-23	Third Year	3	3	4	5	3	2	3	4	1	2	2	3	3	5	4	3	5	5	3	3	1	4	4	3	3	3	4
Female	24-26	Fourth Year	5	4	5	4	5	5	5	5	4	5	5	5	4	5	5	5	4	3	3	4	4	4	4	4	5	5	4
Female	21-23	Third Year	4	4	5	4	3	2	2	3	4	4	2	3	4	4	4	4	4	4	2	3	4	2	2	2	3	2	2
Male	21-23	Third Year	3	4	2	3	4	4	4	3	3	3	2	2	4	4	4	4	3	3	3	3	3	3	3	3	3	4	3
Male	21-23	Third Year	2	3	4	3	2	2	2	2	3	3	1	1	4	4	4	4	4	3	2	4	4	2	2	2	3	4	4
Male	18-20	Second Year	3	3	3	2	2	1	2	1	1	1	1	3	3	3	3	3	3	3	3	3	3	3	3	3	3	3	3
Male	18-20	Second Year	3	3	3	2	2	1	2	1	1	1	1	3	3	3	3	3	3	3	3	3	3	3	3	3	3	3	3
Male	21-23	Fourth Year	5	5	5	5	4	5	4	4	3	3	3	3	3	4	3	3	4	4	4	5	5	5	2	4	4	4	4
Male	18-20	Second Year	5	5	5	5	5	5	5	5	4	4	5	5	3	5	4	4	5	5	5	5	5	5	5	5	5	5	5
Male	21-23	Third Year	4	3	4	4	3	3	2	3	4	4	2	4	4	4	4	4	4	4	2	4	4	4	2	2	2	2	2
Female	21-23	Third Year	4	2	4	4	1	1	1	3	3	3	3	3	1	3	2	3	3	3	3	3	4	1	3	2	3	3	3
Male	21-23	Third Year	3	3	4	4	4	4	4	4	3	3	3	3	2	3	2	2	2	2	2	2	2	2	2	3	3	3	3
Male	21-23	Third Year	2	1	3	2	2	2	2	4	2	2	1	1	2	4	2	2	4	3	3	2	4	2	2	2	3	3	3
Male	21-23	Third Year	4	4	4	4	2	1	1	1	3	3	3	3	3	4	3	4	4	3	3	4	3	3	1	2	2	3	3
Male	27-29	Fourth Year	4	4	4	4	3	4	4	4	3	3	3	4	4	4	4	4	4	4	4	4	4	4	4	4	4	4	4
Female	21-23	Second Year	4	4	4	4	4	4	4	4	4	4	4	4	4	4	4	4	4	4	4	4	4	4	4	2	2	3	2
Female	21-23	Second Year	5	4	4	4	3	3	3	4	3	3	4	4	2	4	3	3	4	3	3	4	2	3	3	3	3	3	3
Male	21-23	Fourth Year	2	1	4	4	2	1	4	2	3	3	2	4	4	4	4	4	3	2	1	2	4	4	3	2	4	3	3
Female	21-23	Fourth Year	4	4	5	4	3	3	3	3	3	2	3	4	3	3	2	2	3	3	3	4	4	4	3	4	4	4	4
Male	18-20	First Year	1	1	1	3	1	1	1	1	1	1	1	1	2	3	1	1	2	2	2	3	1	1	1	1	1	1	1
Male	21-23	Fourth Year	4	3	3	4	3	4	3	3	3	3	1	2	2	4	1	2	4	4	4	2	2	3	2	3	3	3	3
Female	24-26	Third Year	4	4	4	4	3	3	3	5	4	4	4	2	2	4	3	4	4	4	4	5	4	4	4	4	4	4	4
Female	21-23	Fifth Year	4	4	4	4	4	4	3	3	4	4	3	3	4	4	4	4	4	4	4	4	4	4	4	4	4	4	4
Male	18-20	First Year	4	3	4	3	4	3	3	4	3	3	4	4	4	4	4	3	4	3	3	3	4	4	3	4	4	4	4
Female	21-23	Fourth Year	1	1	1	1	1	1	1	1	1	1	1	1	1	1	1	1	3	3	3	1	1	1	1	1	1	1	1
Female	21-23	Fifth Year	4	4	5	4	4	3	4	4	3	4	4	4	5	5	5	4	5	3	3	4	4	5	4	4	3	3	3
Male	21-23	Fourth Year	2	2	2	2	3	3	2	3	2	2	2	2	5	4	2	4	4	4	2	4	4	4	3	4	4	4	4
Male	21-23	Fourth Year	4	5	4	4	3	1	5	4	4	4	4	4	5	4	3	3	4	3	3	5	4	2	5	5	4	4	5
Male	18-20	First Year	3	4	4	5	1	4	3	3	1	2	2	3	4	4	3	4	4	4	2	3	4	3	1	2	3	3	2
Female	21-23	Fourth Year	2	2	4	3	2	2	3	3	2	2	2	2	2	4	4	4	4	4	4	4	4	3	3	3	3	3	3
Female	21-23	Fourth Year	4	2	4	5	3	4	3	4	3	3	4	4	2	3	2	2	4	3	2	2	2	3	2	4	4	4	4
Female	21-23	Third Year	3	3	4	3	3	2	2	2	1	1	2	2	2	4	2	2	4	3	3	4	4	3	3	2	1	1	1
Male	21-23	Fourth Year	4	3	4	4	2	2	3	5	3	3	4	3	4	5	1	2	4	4	2	3	2	1	2	3	3	2	3
Female	18-20	Third Year	4	2	4	4	2	1	1	1	3	2	1	4	4	5	5	5	2	5	3	5	4	4	1	3	2	1	4
Male	24-26	Fifth Year	4	4	4	4	4	3	3	2	2	3	4	4	2	4	4	3	4	3	4	4	3	4	4	4	3	3	4
Male	21-23	Fourth Year	4	4	5	4	3	2	2	2	4	3	2	2	4	4	4	2	4	3	4	2	2	3	2	4	3	3	3
Male	18-20	First Year	2	1	4	2	2	1	2	2	2	3	1	1	3	4	1	2	4	2	1	1	4	4	1	1	1	1	1
Male	18-20	First Year	4	2	2	4	1	1	2	2	2	2	1	1	4	5	4	4	4	4	4	2	2	5	4	1	1	1	2
Male	18-20	First Year	4	2	2	4	1	1	2	2	2	2	1	1	4	5	4	4	4	4	4	2	2	5	4	1	1	1	2
Male	21-23	Third Year	4	3	4	4	1	1	4	3	3	3	2	2	2	4	2	2	4	4	4	4	4	4	3	2	2	2	2
Male	18-20	Third Year	4	3	4	4	1	1	1	1	3	3	2	2	2	2	2	2	4	2	1	3	4	4	3	2	2	3	3
Male	18-20	Second Year	5	5	5	5	5	5	5	5	5	5	5	5	5	5	5	5	5	5	5	5	5	5	5	5	5	5	5
Male	24-26	Fourth Year	4	5	3	5	3	4	3	4	2	4	5	4	2	4	3	3	4	3	3	4	4	3	5	4	4	4	4
Female	18-20	Second Year	4	4	4	4	2	2	2	2	2	2	2	2	4	4	4	4	4	4	4	4	4	4	4	2	4	4	4
Female	18-20	First Year	4	3	2	2	1	1	3	4	4	4	2	2	2	4	2	4	4	2	2	4	4	2	2	2	1	2	3
Male	21-23	Third Year	4	4	5	5	3	3	3	4	4	4	4	4	4	5	4	4	4	4	3	4	4	4	4	4	5	4	4
Male	24-26	Fifth Year	4	3	4	4	2	2	3	3	3	3	4	3	3	4	4	4	4	3	3	4	4	4	2	5	5	5	4
Female	18-20	Second Year	3	2	2	1	1	1	1	2	3	2	1	1	3	4	3	3	3	3	3	3	3	3	3	2	2	2	2
Female	18-20	First Year	4	4	4	4	4	4	4	4	4	4	5	5	3	3	3	3	4	3	3	4	4	4	4	4	5	4	5
Male	21-23	Fourth Year	4	4	4	4	3	4	4	4	3	3	4	4	4	3	4	4	3	3	3	4	3	3	2	4	3	3	3
Female	18-20	First Year	5	5	5	5	4	4	5	4	4	4	5	5	3	3	3	3	4	4	2	3	3	5	5	5	5	5	5
Female	18-20	First Year	5	4	5	4	4	4	4	4	4	4	5	5	3	4	3	3	4	4	2	4	4	5	5	4	4	4	5
Female	18-20	First Year	1	2	4	4	1	2	2	1	3	4	1	2	2	2	2	1	2	1	1	1	1	2	1	2	2	2	2
Female	21-23	Third Year	1	1	1	1	1	1	1	1	1	1	1	1	1	1	1	1	1	1	1	1	1	1	1	1	1	1	1
Female	18-20	Third Year	3	3	2	2	3	2	2	3	3	3	2	2	2	4	2	3	4	2	2	3	3	3	3	3	3	3	3
Female	18-20	Second Year	2	4	2	3	3	4	3	4	2	2	2	3	3	4	3	4	4	4	4	4	4	4	3	3	2	2	3
Female	18-20	Second Year	2	2	3	3	1	2	1	2	3	3	1	1	2	4	1	1	4	2	2	1	2	1	1	1	2	2	2
Male	27-29	Fourth Year	3	1	4	3	3	2	2	4	4	3	3	3	2	4	4	2	4	4	2	4	4	2	3	3	3	3	3
Male	18-20	Second Year	1	1	1	1	1	1	1	1	1	1	1	1	1	1	1	1	1	1	1	1	1	1	1	1	1	1	1
Male	18-20	First Year	2	2	2	2	1	1	1	1	2	2	1	1	1	1	1	1	1	1	1	1	1	1	1	1	1	2	1
Female	27-29	Third Year	3	3	4	3	2	2	2	2	2	2	3	3	2	4	3	4	4	4	3	3	4	2	2	2	3	3	3
Female	24-26	Third Year	4	3	4	4	3	4	3	3	4	3	4	4	4	3	3	3	3	3	3	4	4	4	4	3	3	3	3
Male	18-20	Second Year	4	4	4	4	3	4	3	4	3	3	4	4	3	3	3	3	3	3	3	4	4	4	3	3	3	3	3
Female	18-20	Third Year	3	4	4	4	1	1	1	1	2	2	3	3	4	4	4	4	4	3	2	4	4	3	2	2	1	1	1
Male	21-23	Third Year	4	2	4	4	1	1	1	1	4	3	2	2	2	4	2	3	4	4	4	2	1	3	3	4	4	4	4
Female	18-20	Third Year	2	3	4	3	1	2	1	1	2	2	1	1	2	4	3	3	4	3	1	1	3	1	3	2	2	2	2
Female	18-20	First Year	3	1	1	4	2	4	3	3	1	2	4	1	3	1	4	3	2	1	4	5	3	3	3	1	1	1	1
Female	27-29	Third Year	4	4	4	4	4	4	5	5	4	4	5	5	4	5	5	5	4	5	5	5	5	5	5	5	5	5	5
Female	24-26	Third Year	3	3	4	4	3	2	2	3	3	3	4	5	3	3	3	3	3	3	3	3	3	3	3	3	3	3	3
Male	24-26	Third Year	4	2	4	2	1	1	1	1	2	2	4	4	4	5	5	4	5	5	4	4	4	4	4	4	4	4	4
Female	21-23	Fourth Year	3	2	2	3	3	3	3	3	3	3	3	3	4	4	4	4	4	4	4	4	3	3	3	3	3	3	3
Female	21-23	Second Year	1	1	1	1	1	1	1	1	1	1	1	1	1	3	1	1	1	1	2	1	1	1	1	1	2	1	1
Male	24-26	Fourth Year	5	5	5	5	5	5	5	5	4	3	5	5	5	3	5	5	5	4	4	3	3	4	3	5	4	4	4
Male	18-20	Second Year	3	3	4	4	4	3	3	3	2	3	5	4	5	5	5	4	3	3	3	3	3	3	3	2	2	3	5
Male	18-20	First Year	2	2	2	2	2	2	1	1	3	3	1	1	1	4	1	3	4	1	1	1	1	3	1	1	1	1	1
Female	21-23	Fourth Year	3	3	4	4	2	2	2	2	2	2	2	2	2	4	3	2	2	3	3	2	2	2	2	2	2	2	2
Male	21-23	First Year	5	4	5	5	1	1	3	2	3	3	1	1	2	5	3	3	4	3	4	3	3	4	3	4	4	3	4
Male	21-23	Third Year	5	5	5	5	5	5	5	5	2	4	5	5	4	5	5	5	5	5	5	5	5	5	5	5	5	5	5
Female	21-23	Fourth Year	4	2	3	4	1	1	1	1	2	2	2	2	2	4	2	2	4	2	2	2	2	2	2	4	2	3	3
Female	18-20	Second Year	1	1	1	1	1	1	1	1	3	4	1	1	3	2	1	1	3	2	1	1	1	1	1	1	1	1	1
Male	24-26	Third Year	3	2	4	4	2	2	3	3	2	2	3	3	3	3	2	2	3	3	3	3	3	3	2	3	3	3	3
Female	18-20	Third Year	4	2	4	2	5	3	4	4	1	5	5	5	2	2	4	2	2	2	2	4	4	5	4	2	2	2	2
Female	18-20	Second Year	4	4	4	3	3	3	3	3	3	3	2	2	3	4	3	4	4	3	4	3	2	2	3	3	4	3	3
Female	18-20	First Year	2	2	2	1	2	1	2	3	2	3	1	1	2	4	3	3	4	4	4	4	4	4	3	4	3	4	4
Male	21-23	Fourth Year	4	2	4	2	2	1	2	2	2	2	2	2	1	4	2	4	4	3	2	1	4	2	2	2	2	3	3
Female	21-23	Second Year	2	2	2	2	1	1	1	1	2	2	1	1	3	4	4	4	2	4	2	4	4	4	4	1	1	1	1
Female	21-23	Fourth Year	4	2	4	4	1	1	2	2	3	2	2	2	4	4	1	1	2	1	3	1	1	2	1	2	2	2	3
Male	21-23	Fourth Year	2	2	2	2	2	1	1	1	2	2	2	2	2	3	2	2	2	2	2	2	2	2	2	1	2	2	2
Male	21-23	Third Year	4	4	5	4	2	2	4	4	2	4	1	2	4	5	3	5	4	4	2	4	4	2	5	4	4	4	4
Male	21-23	Fourth Year	2	3	4	2	2	1	2	2	2	3	2	3	4	3	1	3	4	3	2	3	3	2	3	1	1	1	1
Female	21-23	Fourth Year	2	2	3	3	2	2	2	2	3	3	2	2	2	4	2	2	4	3	2	3	3	3	2	2	2	2	2
Male	21-23	Third Year	4	3	4	3	4	4	4	4	2	4	4	4	2	4	2	3	4	2	3	3	5	5	5	3	3	3	3
Female	21-23	Third Year	4	4	4	4	3	3	4	4	4	4	4	4	4	4	4	4	4	4	4	4	4	4	4	4	3	4	3
Male	24-26	Fourth Year	4	4	4	4	4	4	4	4	4	4	4	4	4	2	3	3	3	3	3	3	3	3	3	4	4	3	3
Female	18-20	Second Year	3	2	3	3	1	1	2	2	2	2	1	1	3	4	1	2	4	3	4	2	3	2	1	2	2	2	2
Male	21-23	Fifth Year	3	3	3	4	2	2	2	2	3	4	4	4	4	3	3	4	3	3	3	4	4	2	4	4	3	4	4
Female	21-23	Third Year	1	1	1	1	1	1	1	1	1	1	1	1	1	1	1	1	1	1	1	1	1	1	1	1	1	1	1
Female	21-23	Third Year	5	1	5	4	2	1	2	2	3	3	1	1	4	4	1	2	4	2	2	2	4	4	2	2	1	2	2
Female	21-23	Fourth Year	4	3	4	4	4	3	4	3	4	4	4	3	4	4	4	4	4	4	4	4	4	4	4	4	3	4	3
Male	21-23	Fourth Year	5	5	5	5	5	5	5	5	5	5	4	4	5	5	5	5	5	5	5	5	5	5	5	5	5	5	5
Female	18-20	Second Year	1	2	3	1	1	1	1	1	3	3	1	1	3	5	5	5	5	5	5	4	4	4	4	3	3	3	3
Male	24-26	Sixth Year	4	3	4	3	1	1	1	1	3	3	2	2	2	2	2	2	3	3	3	1	1	1	1	1	1	2	2
Female	18-20	Second Year	3	2	2	2	1	1	1	1	1	1	1	1	1	1	1	1	3	2	2	2	2	1	2	1	1	1	1
Male	24-26	Fifth Year	3	1	3	2	1	1	1	1	1	1	1	1	1	2	1	1	3	3	1	2	2	1	1	1	1	1	1
Male	21-23	Fourth Year	5	5	5	5	3	3	3	4	3	3	5	4	1	5	2	1	3	3	3	4	4	4	4	5	5	5	5
Male	21-23	Third Year	3	4	5	5	3	3	3	4	4	5	3	3	4	5	3	4	4	4	3	3	3	4	3	3	3	3	3
Female	21-23	Fifth Year	4	4	4	4	5	5	5	5	5	5	5	4	4	2	2	3	5	3	3	3	3	4	2	3	3	3	2
Male	24-26	Fifth Year	3	4	4	4	2	2	2	2	2	4	2	2	2	4	2	2	4	4	4	1	3	2	2	1	2	3	2
Male	18-20	Second Year	4	3	4	4	2	2	2	2	3	2	2	2	2	4	4	3	4	4	2	3	1	1	1	4	3	4	3
Female	24-26	First Year	1	1	1	1	1	1	1	1	1	1	1	1	1	4	1	1	2	1	1	1	1	1	1	1	1	1	1
Female	21-23	Fourth Year	2	2	3	4	2	1	1	1	2	2	2	2	1	2	1	1	3	1	1	2	2	2	2	2	1	1	3
Female	21-23	Third Year	4	3	4	4	1	1	1	3	2	3	1	2	2	4	2	2	4	3	4	4	2	3	3	4	1	4	2
Male	21-23	Fourth Year	4	3	4	4	2	3	2	2	2	2	3	3	3	4	2	3	4	2	1	3	2	2	3	2	3	3	3
Male	21-23	Third Year	3	3	4	4	2	2	2	3	3	3	2	3	4	4	4	2	3	3	3	3	3	3	3	3	3	3	3
Female	21-23	Fourth Year	1	2	4	4	1	1	1	1	4	4	1	1	1	4	1	4	4	2	1	2	1	1	1	1	1	1	1
Female	21-23	Third Year	3	3	2	2	3	3	3	4	5	5	5	4	5	2	2	2	1	1	1	1	2	2	3	4	3	3	4
Male	24-26	Fifth Year	5	5	5	5	5	5	5	5	5	5	5	5	4	4	4	4	4	4	4	4	4	4	4	4	4	4	4
Female	21-23	Third Year	2	1	2	2	2	2	2	2	3	3	1	1	1	1	1	1	1	1	1	1	1	1	1	1	1	1	1
Female	18-20	Second Year	4	2	4	2	2	2	2	2	4	3	2	2	4	4	4	3	2	2	2	2	4	3	2	2	2	2	2
Female	18-20	Second Year	3	4	3	4	4	3	3	4	3	4	3	4	3	4	4	3	4	3	3	3	4	4	3	2	2	2	2
Male	21-23	Fourth Year	5	4	4	4	1	1	1	1	2	3	1	1	3	3	4	4	4	3	3	2	2	4	3	1	1	2	2
Male	24-26	Fifth Year	5	5	5	5	2	2	2	2	4	4	1	1	1	4	1	1	4	2	1	2	4	1	2	1	1	1	1
Female	18-20	Second Year	4	3	4	4	3	3	3	3	3	3	2	3	2	4	3	3	3	3	3	3	3	2	2	2	3	3	3
Male	18-20	Second Year	1	3	4	3	4	2	2	4	3	4	4	4	1	4	1	1	3	3	3	4	3	2	2	3	3	3	3
Male	24-26	Fifth Year	3	4	4	4	4	4	4	4	3	3	4	4	4	4	4	4	4	4	4	4	3	4	4	4	4	4	5
Male	18-20	Second Year	1	2	1	1	1	1	1	1	1	1	2	1	1	1	1	1	3	3	3	3	2	2	3	4	3	2	4
Male	21-23	Third Year	4	4	5	4	1	1	1	1	2	3	1	2	2	4	2	2	4	4	4	3	4	2	4	2	2	2	3
Male	21-23	Third Year	4	4	4	4	4	4	4	4	4	4	4	4	4	4	4	4	4	4	4	4	4	4	4	4	4	4	4
Female	21-23	Fourth Year	4	3	2	4	1	2	2	2	3	2	4	4	3	4	2	2	4	1	2	4	1	2	4	4	3	2	2
Male	21-23	Third Year	4	4	3	3	5	5	5	5	5	5	5	5	5	5	5	5	5	5	5	5	5	5	5	5	5	5	5
Male	21-23	Third Year	4	4	3	3	5	5	5	5	5	5	5	5	5	5	5	5	5	5	5	5	5	5	5	5	5	5	5
Female	18-20	Second Year	4	4	5	5	5	5	5	5	3	3	5	5	3	5	4	5	5	5	5	5	5	5	5	5	5	5	5
Male	21-23	Third Year	4	4	3	4	4	4	4	4	4	4	4	4	3	3	4	4	4	4	2	3	4	4	4	4	4	4	4
Male	18-20	Third Year	5	5	5	5	5	5	5	5	4	4	4	4	4	4	4	4	4	4	4	4	4	4	4	4	4	4	4
Female	18-20	Second Year	4	4	4	4	3	3	4	4	3	4	5	5	5	5	5	5	5	5	5	5	5	5	4	5	5	4	4
Male	21-23	First Year	1	1	1	1	1	1	1	1	1	1	1	1	1	1	1	1	1	1	1	1	1	1	1	1	1	1	1
Male	21-23	Second Year	3	2	2	2	1	2	1	1	2	2	2	1	2	3	1	2	2	2	1	1	2	2	2	2	2	2	2
Female	21-23	Fifth Year	4	5	4	4	4	4	4	4	4	4	4	4	4	4	4	4	4	4	4	4	3	3	4	5	5	4	5
Male	21-23	Fifth Year	5	2	3	3	2	1	3	3	3	2	5	3	5	2	3	3	3	3	3	4	3	1	1	2	2	2	3
Female	18-20	Second Year	2	2	2	2	2	2	2	2	2	2	2	2	4	4	2	2	2	2	2	2	2	2	2	2	2	2	2
Male	18-20	Second Year	2	2	2	2	3	1	1	2	2	2	4	4	3	2	2	2	2	2	2	2	2	2	2	4	3	2	2
Male	18-20	Second Year	2	2	3	2	2	2	2	2	4	4	1	2	2	4	2	2	2	2	2	2	3	2	2	1	1	2	2
Male	18-20	First Year	4	4	5	5	4	3	4	4	4	4	4	4	4	4	4	4	4	4	4	4	4	5	5	4	4	4	4
Female	18-20	First Year	3	2	4	4	3	4	3	4	3	4	3	3	4	4	4	2	3	3	3	3	3	2	3	3	3	3	3
Female	18-20	Second Year	4	2	4	4	2	2	4	2	3	3	2	2	2	4	2	3	4	4	4	4	4	4	2	2	1	2	2
Male	21-23	First Year	4	4	4	4	4	4	4	4	4	4	4	4	4	4	4	4	4	4	4	4	4	4	4	5	4	4	4
Male	21-23	Second Year	4	4	4	4	2	3	3	3	4	4	3	2	4	4	3	4	4	3	4	3	4	4	3	4	3	4	3
Female	21-23	First Year	2	2	1	2	2	4	2	1	2	4	1	2	1	4	1	2	4	4	1	2	2	2	2	2	1	1	1
Female	18-20	Second Year	3	4	4	4	2	2	2	2	3	3	2	2	2	4	4	2	4	3	2	4	3	3	3	3	3	3	3
Female	18-20	First Year	2	2	2	2	1	1	1	3	2	2	1	1	1	5	1	1	4	2	3	1	3	1	4	2	2	4	2
Female	18-20	Second Year	3	3	3	3	3	3	3	3	3	3	3	3	3	3	3	3	3	3	3	3	3	3	3	3	3	3	3
Female	18-20	First Year	2	2	2	2	1	1	1	1	2	2	1	1	1	1	1	1	2	2	2	2	2	2	2	1	1	2	1
Female	18-20	First Year	2	1	4	4	2	2	2	3	3	3	1	3	4	4	3	3	3	3	3	3	3	3	3	3	3	3	3
Male	21-23	First Year	3	3	3	4	2	3	2	2	2	3	3	3	2	2	3	3	3	3	3	2	3	2	2	1	3	2	3
Female	18-20	Second Year	3	4	3	4	4	4	5	4	2	4	4	4	4	3	4	4	3	4	4	3	4	4	5	3	4	2	4
Female	18-20	Third Year	1	1	2	2	2	2	2	2	1	2	2	2	1	1	1	1	2	2	2	2	2	3	3	1	2	1	1
Male	24-26	Fifth Year	2	1	2	3	1	1	1	1	1	1	2	2	1	4	1	1	3	2	2	1	1	1	1	1	2	3	2
Female	21-23	Third Year	4	3	3	3	2	2	2	2	3	3	1	3	4	4	4	4	4	4	4	4	4	3	2	2	3	4	2
Female	21-23	Second Year	4	2	2	4	4	3	2	2	3	3	4	4	4	4	4	4	4	3	3	3	3	3	3	4	4	4	4
Female	21-23	Third Year	4	3	4	3	4	4	4	4	4	4	4	4	2	3	2	3	3	3	3	3	3	3	3	4	3	3	3
Female	21-23	Fifth Year	4	4	4	4	3	3	3	4	3	4	4	4	2	3	4	4	3	4	4	4	3	4	4	4	3	3	3
Female	21-23	Third Year	3	4	4	4	2	2	2	2	2	3	3	2	2	3	2	2	4	3	2	3	3	2	2	3	3	3	4
Male	18-20	First Year	2	2	2	2	2	2	2	2	4	2	2	2	2	1	1	1	1	1	1	1	1	1	1	1	1	1	2
Female	21-23	Third Year	3	2	2	2	2	2	2	2	2	2	2	2	1	3	3	1	3	2	3	3	3	2	2	2	2	2	2
Female	18-20	Second Year	3	4	3	4	2	3	4	4	3	4	2	3	4	5	5	5	5	5	3	5	3	4	4	4	2	4	3
Male	27-29	Fourth Year	4	4	4	4	3	3	3	3	4	4	4	4	4	4	2	2	4	4	4	4	4	3	4	4	3	4	3
Male	21-23	Fourth Year	4	3	5	4	4	2	3	3	3	3	2	2	2	4	2	3	5	3	4	4	4	4	4	4	4	4	4
Male	21-23	Third Year	2	2	2	3	3	2	2	1	2	1	2	3	1	3	1	3	3	1	2	3	4	4	4	1	2	2	3
Female	27-29	Fifth Year	4	4	4	4	2	4	4	4	4	3	4	4	2	5	2	4	4	4	2	2	2	2	1	4	3	4	4
Female	18-20	First Year	4	4	4	4	3	2	2	3	3	3	4	4	3	2	3	3	3	3	3	2	2	3	2	4	4	4	4
Female	21-23	Fourth Year	3	4	4	4	4	4	4	4	1	1	3	3	2	4	3	3	4	3	2	4	4	4	2	4	3	3	3
Female	18-20	First Year	2	3	3	4	3	2	2	2	2	2	1	2	2	4	3	2	4	3	3	3	4	3	3	4	3	2	3
Female	18-20	First Year	3	3	3	3	2	1	1	2	3	3	2	2	3	3	3	3	3	3	3	2	3	3	3	2	1	2	2
Male	18-20	Second Year	4	3	4	4	3	2	3	2	4	4	2	3	3	3	4	4	4	4	4	3	3	4	4	2	3	3	3
Female	18-20	Second Year	5	5	5	5	5	5	5	5	4	4	5	5	4	5	5	5	5	5	5	5	5	5	3	5	5	5	5
Female	18-20	Third Year	5	5	5	4	2	2	2	2	2	2	1	1	5	5	2	4	4	2	2	2	2	2	4	2	3	2	2
Female	21-23	Third Year	4	4	4	4	3	3	2	2	2	1	2	2	5	2	3	3	2	2	3	3	3	3	2	2	3	4	2
Female	21-23	Third Year	3	4	4	3	5	4	4	4	3	4	4	3	4	4	4	4	4	4	4	3	3	3	4	3	3	3	3
Female	21-23	Third Year	3	4	4	3	5	4	4	4	3	4	4	3	4	4	4	4	4	4	4	3	3	3	4	3	3	3	3
Female	21-23	Third Year	5	5	5	5	5	5	5	5	3	3	5	5	2	5	2	2	5	4	4	4	4	4	4	4	4	4	4
Female	18-20	First Year	2	3	4	3	2	1	3	3	1	3	1	1	4	3	3	3	4	4	4	4	4	3	4	2	2	2	2
Female	21-23	Second Year	1	1	1	1	1	1	1	1	1	1	1	1	1	1	1	1	1	1	1	1	1	1	1	1	1	1	1
Female	21-23	Third Year	1	1	4	2	1	1	1	1	2	2	1	1	1	2	1	1	4	4	1	4	4	4	2	1	1	1	1
Male	18-20	Second Year	2	2	4	4	1	1	1	3	1	1	2	2	3	4	2	3	2	1	1	2	2	2	2	2	1	1	1
Male	18-20	First Year	4	4	3	3	4	3	4	3	4	3	3	4	3	4	3	3	3	4	3	5	3	4	3	5	5	4	5
Female	21-23	Third Year	3	3	3	3	2	2	3	3	3	2	3	3	3	4	3	3	4	4	3	4	3	3	4	4	4	4	3
Female	18-20	First Year	3	2	2	3	1	1	1	1	1	1	1	1	1	1	1	1	1	1	1	1	1	1	1	3	3	3	3
Male	18-20	First Year	3	3	2	1	1	1	1	3	1	1	3	1	4	1	5	4	2	5	4	2	1	3	4	4	1	1	2
Female	21-23	Third Year	4	4	4	4	1	1	1	1	2	4	1	1	1	4	2	1	2	2	2	1	2	1	1	1	1	1	1
Male	21-23	Fourth Year	5	2	5	5	2	2	2	2	2	2	1	2	2	2	3	2	4	2	3	2	4	2	4	2	3	3	3
Female	24-26	Third Year	1	1	1	1	1	1	1	1	1	1	1	1	1	1	1	1	1	1	1	1	1	1	1	1	1	1	1
Female	21-23	Third Year	5	4	4	4	4	4	4	4	3	3	4	4	3	5	3	4	5	5	5	4	2	2	4	4	4	4	4
Female	18-20	First Year	3	3	2	1	1	1	1	1	1	1	1	1	2	1	1	1	3	1	3	1	1	1	1	1	1	1	1
Female	21-23	Third Year	4	4	4	4	3	2	2	3	4	4	2	2	2	5	3	4	4	5	4	4	2	2	4	4	3	3	3
Female	21-23	Fourth Year	4	3	3	4	1	1	3	3	5	4	4	4	3	3	3	3	3	3	3	3	2	2	2	2	2	2	1
Female	21-23	Third Year	4	4	4	4	3	4	4	4	4	3	4	4	4	4	4	4	4	4	4	4	4	4	4	4	4	4	4
Female	18-20	First Year	2	2	2	2	2	2	1	2	2	2	1	1	1	1	2	1	1	1	1	1	1	1	1	1	5	1	1
Female	18-20	First Year	3	3	4	4	2	2	2	4	1	1	4	3	4	4	4	3	3	3	4	3	2	2	2	4	4	4	4
Female	21-23	Fourth Year	5	5	5	5	3	3	2	2	4	4	2	2	4	4	4	4	4	2	3	4	4	4	4	3	3	3	3
Female	21-23	Fourth Year	5	2	4	4	2	2	2	2	2	2	1	1	1	2	1	1	2	1	1	2	2	2	1	1	1	1	1
Female	21-23	Third Year	4	4	3	3	3	3	3	3	3	4	4	4	3	4	4	4	4	4	4	4	3	3	3	4	5	4	4
Male	21-23	Fifth Year	2	4	4	4	1	1	1	2	3	3	3	3	3	3	3	3	3	3	3	3	4	4	3	3	3	3	4
Female	21-23	Fifth Year	5	3	5	5	3	4	4	4	4	4	4	4	5	4	4	4	4	4	4	4	2	4	3	5	5	5	5
Male	21-23	Third Year	4	4	4	4	1	2	2	2	4	4	2	2	3	4	3	3	4	3	2	2	2	4	3	1	3	3	2
Female	21-23	Third Year	4	4	5	3	1	5	4	4	4	4	1	1	2	4	2	2	4	4	4	4	4	4	4	3	2	4	1
Female	21-23	Third Year	4	4	5	3	1	5	4	4	4	4	1	1	2	4	2	2	4	4	4	4	4	4	4	3	2	4	1
Male	21-23	Second Year	3	4	4	4	2	2	2	4	4	4	2	2	2	4	3	4	4	2	4	4	4	3	3	4	3	4	3
Female	18-20	First Year	2	3	1	1	1	1	1	1	3	3	1	1	1	3	1	2	1	3	4	1	1	1	1	2	1	2	2
Male	18-20	First Year	2	1	4	2	2	1	2	2	2	3	1	1	3	4	1	2	4	2	1	1	4	4	1	1	1	1	1
Female	21-23	Second Year	3	3	1	4	1	1	1	2	2	2	1	3	1	3	2	3	3	2	1	3	2	2	1	1	1	1	1
Male	27-29	Sixth Year	4	2	5	5	3	1	2	2	2	3	1	4	5	4	4	5	5	4	4	3	4	5	5	4	2	5	4
Female	21-23	Third Year	1	2	4	1	1	1	1	2	1	2	1	1	2	2	2	2	4	1	2	2	2	2	2	1	1	1	1
Female	21-23	Fifth Year	2	1	1	1	1	1	1	1	1	1	1	1	1	1	1	1	1	1	1	1	1	1	1	1	1	1	1
Male	21-23	Third Year	4	4	4	4	3	4	4	3	3	4	3	3	1	3	4	2	4	3	3	3	3	3	4	4	4	4	4
Male	21-23	Third Year	5	4	5	5	3	5	4	4	3	3	4	4	3	5	4	2	5	5	4	4	3	3	2	4	4	4	4
Female	18-20	First Year	1	1	3	1	2	2	1	1	2	2	1	1	1	4	2	2	2	2	2	2	2	4	2	1	1	1	1
Male	21-23	Fourth Year	4	4	4	4	4	3	4	4	3	4	4	4	4	5	4	5	5	5	5	4	4	5	5	4	4	4	4
Female	18-20	Second Year	5	5	5	5	3	2	3	4	5	5	4	4	2	4	1	4	4	4	4	4	4	4	3	4	5	4	4
Male	24-26	Third Year	2	2	2	2	2	2	2	3	2	2	2	2	2	2	2	2	3	2	2	2	2	2	2	2	2	2	2
Male	21-23	Fourth Year	2	3	3	3	3	3	3	3	3	3	3	3	3	3	3	3	3	3	3	3	3	3	3	3	3	3	3
Female	21-23	Fourth Year	2	2	2	2	2	2	2	2	2	2	2	2	2	2	2	2	2	2	2	2	2	2	2	2	2	2	2
Female	24-26	Third Year	2	2	1	3	1	2	1	1	2	1	1	2	1	2	1	2	1	1	1	1	2	1	2	1	2	1	1
Male	21-23	Second Year	4	3	4	4	3	3	2	3	2	5	4	4	5	5	5	4	4	4	4	5	5	4	3	4	4	3	3
Female	18-20	First Year	1	2	2	2	1	1	1	1	1	1	3	3	1	1	1	1	1	1	1	2	2	2	2	2	1	2	2
Female	18-20	First Year	1	2	2	2	1	1	1	1	1	1	3	3	1	1	1	1	1	1	1	2	2	2	2	2	1	2	2
Female	24-26	Fourth Year	3	3	2	3	3	4	3	3	3	3	3	3	3	3	3	3	3	3	3	3	3	3	3	3	3	3	3
Female	21-23	Second Year	2	4	4	5	5	4	4	4	4	4	4	4	4	4	4	4	4	4	4	1	3	4	5	5	4	4	2
Male	21-23	Second Year	4	2	4	4	3	2	3	2	1	3	3	3	5	4	3	4	2	2	2	3	3	2	3	2	2	3	2
Male	24-26	Fourth Year	3	1	4	4	2	1	2	2	1	1	4	2	4	4	4	4	4	4	4	5	5	5	5	5	5	5	5
Male	21-23	Third Year	4	4	4	4	3	3	3	2	3	3	3	3	4	4	3	4	4	4	3	3	3	3	2	4	3	4	3
Male	21-23	Fourth Year	2	1	2	2	1	1	2	2	2	2	1	2	1	3	1	1	3	2	2	2	3	2	2	1	1	1	1
Male	24-26	Third Year	3	4	4	2	2	5	4	3	4	4	5	4	4	4	4	4	4	2	2	4	5	4	4	5	5	5	4
Female	18-20	First Year	2	1	4	4	2	2	2	3	3	3	1	3	4	4	3	3	3	3	3	3	3	3	3	3	3	3	3
Male	27-29	Sixth Year	4	3	3	3	3	3	3	3	2	3	3	3	4	4	3	3	4	4	4	4	4	4	4	3	3	3	3
Male	18-20	Second Year	1	1	1	1	2	2	1	2	2	2	1	2	1	1	1	1	2	1	1	2	2	1	1	1	1	1	1
Female	18-20	First Year	3	4	2	4	1	3	2	3	2	2	2	1	4	4	4	3	4	4	4	3	3	3	4	3	3	3	3
Male	21-23	Fourth Year	4	2	3	3	2	1	2	2	3	3	2	2	2	4	2	3	3	3	3	2	3	2	3	2	2	3	3
Female	21-23	Fourth Year	3	2	3	3	2	1	2	2	2	3	3	4	4	4	3	3	4	4	3	2	3	3	4	3	3	3	3
Male	18-20	First Year	3	1	2	2	1	1	1	1	1	1	1	1	1	1	1	1	1	1	3	3	3	3	3	1	1	1	1
Female	18-20	Third Year	3	5	5	3	3	3	3	3	5	5	3	3	1	5	3	3	3	3	3	1	1	4	5	4	4	4	4
Male	21-23	Fourth Year	4	4	4	3	2	2	4	2	3	3	2	4	1	5	1	3	4	3	4	2	4	3	2	3	3	3	3
Male	24-26	Sixth Year	3	3	5	4	3	4	5	5	4	4	5	5	5	5	5	5	5	5	5	5	5	5	5	4	5	5	5
Male	21-23	Third Year	3	3	4	3	3	2	4	2	3	3	3	3	3	4	3	3	4	4	3	3	2	2	2	2	3	3	2
Male	24-26	Sixth Year	3	3	4	3	3	3	3	3	3	3	3	3	3	3	3	3	3	3	3	3	3	3	3	3	3	3	3
Male	21-23	Third Year	1	2	3	3	1	1	2	1	2	3	1	2	5	3	3	3	3	3	3	3	3	3	3	2	2	2	3
Male	21-23	Fourth Year	5	5	5	5	5	5	5	5	5	5	5	5	4	5	4	4	4	4	4	4	4	4	4	4	5	4	4
Male	21-23	Fourth Year	2	3	2	4	2	4	4	2	4	2	2	3	2	2	4	4	4	3	4	3	2	4	4	2	1	3	3
Female	21-23	Third Year	2	2	3	2	1	1	1	1	2	2	2	2	1	1	1	1	3	3	3	2	2	1	1	1	1	1	2
Male	24-26	Fourth Year	3	3	3	4	1	1	1	2	4	2	3	3	5	4	4	4	1	1	1	2	3	2	3	2	2	2	2
Female	21-23	First Year	2	2	3	3	1	1	2	2	3	2	2	3	4	4	1	1	3	3	2	1	2	2	1	2	2	2	2
Male	21-23	Fourth Year	1	4	4	4	4	4	4	4	4	2	4	5	4	3	3	4	4	4	3	4	4	3	4	3	4	2	3
Female	27-29	First Year	4	4	2	4	2	2	2	2	4	4	4	4	4	2	2	2	2	2	2	4	4	2	2	4	2	4	3
Male	21-23	Third Year	4	4	4	4	4	4	4	4	3	4	2	3	4	4	4	4	4	3	3	2	3	4	3	3	3	3	4
Female	21-23	Second Year	2	1	2	1	2	2	2	3	2	2	2	2	1	3	1	2	4	2	2	2	1	1	1	1	2	2	2
Male	21-23	Third Year	2	2	2	3	1	1	2	2	1	1	1	1	2	2	1	1	4	3	4	2	2	2	3	3	3	3	3
Female	21-23	Third Year	2	2	2	2	1	2	1	2	2	2	1	1	1	4	2	4	4	2	4	4	4	2	1	2	2	2	2
Female	21-23	Third Year	4	4	4	4	2	2	3	3	4	4	4	4	2	2	4	4	4	2	2	4	4	3	2	2	3	3	3
Female	21-23	Third Year	5	4	5	5	5	5	5	2	3	5	3	4	1	4	2	3	2	2	4	2	4	2	5	5	5	4	4
Female	21-23	Third Year	3	2	4	1	1	1	2	2	3	3	1	1	1	4	1	3	4	2	3	3	2	2	2	1	2	3	3
Male	21-23	Fourth Year	3	4	4	3	4	4	1	5	2	4	3	4	4	4	1	4	5	4	4	5	4	2	4	4	5	4	3
Female	21-23	Third Year	2	1	2	2	1	2	2	2	2	2	2	2	1	1	2	2	2	2	3	3	2	2	2	1	1	1	1
Female	21-23	Fourth Year	3	3	4	3	1	1	1	1	3	3	1	1	2	3	1	1	4	2	1	1	1	1	1	2	3	3	2
Male	18-20	Second Year	4	5	4	4	4	4	4	4	4	5	5	5	4	4	4	4	4	4	5	4	4	4	4	5	5	5	5
Male	18-20	First Year	2	2	4	2	1	2	3	2	2	4	1	2	1	4	1	2	3	2	2	3	4	3	2	2	2	3	2
Female	21-23	Second Year	3	2	4	3	2	2	2	2	2	4	2	2	3	3	4	4	3	3	3	4	4	2	4	2	2	2	2
Female	24-26	Third Year	2	2	1	3	1	2	1	1	2	1	1	2	1	2	1	2	1	1	1	1	2	1	2	1	2	1	1
Male	24-26	Third Year	2	2	3	3	2	2	2	2	2	2	2	2	2	3	2	2	3	3	2	2	2	2	2	2	2	2	2
Male	24-26	First Year	4	3	4	3	1	2	4	2	3	3	2	3	3	4	2	2	4	3	3	2	3	2	2	1	2	2	2
Male	18-20	First Year	2	2	2	2	1	1	2	2	2	2	1	2	4	4	4	4	4	4	4	2	2	3	1	2	3	4	3
Female	21-23	Third Year	4	2	4	3	2	2	3	3	3	3	2	2	4	4	3	3	4	2	2	4	3	3	3	2	3	2	3
Female	18-20	First Year	3	3	4	4	2	3	3	3	3	3	4	3	3	3	2	4	3	3	3	4	4	4	4	4	3	3	3
Female	27-29	Third Year	2	2	3	2	3	4	3	4	2	2	2	3	2	4	4	4	3	1	2	4	3	2	3	2	2	2	2
Female	18-20	Second Year	3	3	4	4	3	4	3	4	3	4	3	4	4	3	3	4	3	4	4	3	4	3	4	3	5	3	4
Male	18-20	Third Year	4	4	4	4	4	4	4	4	4	4	4	4	4	4	4	4	4	4	4	4	4	4	4	4	4	4	4
Female	18-20	First Year	2	3	3	4	3	2	2	2	2	2	1	2	2	4	3	2	4	3	3	3	4	3	3	4	3	2	3
Male	21-23	First Year	4	4	4	4	2	2	2	4	2	4	4	4	4	2	4	2	2	2	2	4	4	4	4	4	4	3	4
Female	21-23	Fourth Year	2	2	2	4	2	2	2	2	2	2	2	2	2	1	3	3	1	3	2	1	2	1	3	3	2	1	3
Female	21-23	Second Year	2	2	4	4	2	1	2	2	2	2	1	2	4	4	2	4	4	2	1	2	4	4	2	2	2	2	2
Male	21-23	Second Year	4	4	4	2	1	1	1	1	1	3	1	1	4	3	2	1	3	2	2	4	3	2	4	2	4	4	4
Male	21-23	Sixth Year	4	4	4	4	3	3	3	4	4	4	5	5	4	4	5	5	4	4	4	4	3	4	4	5	5	5	5
Male	18-20	First Year	3	3	4	3	2	3	3	4	2	2	2	3	4	4	4	4	4	3	3	4	4	3	4	4	3	3	3
Female	21-23	Fourth Year	3	2	3	4	4	2	2	3	2	2	1	2	1	2	2	2	3	2	2	4	4	2	2	3	4	2	4
Male	18-20	First Year	1	1	4	3	2	2	3	2	2	3	3	4	4	4	4	4	4	4	4	4	4	4	4	4	4	4	4
Male	18-20	First Year	4	4	4	4	4	4	4	4	4	4	4	4	4	4	4	4	4	4	4	4	4	4	4	4	4	4	4
Male	24-26	Fourth Year	5	5	5	4	5	4	4	4	4	4	5	3	5	2	5	2	3	3	4	5	3	4	3	4	4	4	4
Male	18-20	Third Year	3	2	4	2	1	2	2	2	2	2	2	2	1	4	1	2	2	2	2	2	2	2	2	2	2	2	2
Male	21-23	Second Year	4	2	4	3	2	2	2	2	3	3	4	4	4	4	2	2	4	3	2	2	4	3	4	4	4	4	4
Male	21-23	Fourth Year	4	3	4	3	3	2	2	1	2	2	3	3	3	2	2	2	4	3	3	2	2	2	3	2	2	2	2
Male	18-20	First Year	3	3	3	3	3	3	3	3	3	3	2	2	2	2	2	2	2	2	2	2	2	2	2	2	2	2	3
Female	21-23	Third Year	3	3	4	3	3	2	2	2	1	1	2	2	2	4	2	2	4	3	3	4	4	3	3	2	1	1	1
Male	18-20	First Year	1	1	1	1	1	1	1	1	1	1	1	1	1	5	4	2	5	5	3	1	3	5	1	1	1	1	1
Male	18-20	Second Year	3	3	4	4	5	3	3	3	3	3	2	2	3	4	2	2	4	4	4	3	3	3	3	4	4	4	2
Male	18-20	Second Year	3	4	3	3	3	3	2	4	2	3	2	2	3	3	3	3	3	3	3	3	3	3	3	3	3	3	3
Male	21-23	Third Year	3	2	2	2	1	1	1	1	2	2	1	1	1	2	1	1	2	2	2	3	2	2	2	1	2	3	2
Male	18-20	First Year	4	3	4	4	2	2	2	2	2	4	3	3	4	3	4	4	2	2	2	3	3	3	3	3	3	3	3
Male	18-20	First Year	4	3	4	4	2	2	2	2	2	4	3	3	4	3	4	4	2	2	2	3	3	3	3	3	3	3	3
Male	21-23	Fourth Year	4	4	3	4	3	4	3	4	3	4	4	3	3	3	3	3	3	3	3	3	4	3	3	3	3	3	2
Male	18-20	Second Year	2	2	1	1	1	1	1	1	1	1	1	1	1	1	1	1	1	1	1	1	1	1	1	1	1	2	1
Female	27-29	Fourth Year	5	4	5	5	3	3	3	4	3	4	4	4	4	4	3	3	4	4	4	4	3	3	3	4	4	4	4
Male	21-23	Fourth Year	3	4	4	5	3	4	4	2	3	4	4	4	4	4	4	4	4	4	4	4	4	4	4	4	4	4	4
Female	21-23	Second Year	1	1	1	1	1	1	1	1	1	1	1	1	1	1	1	1	1	1	1	1	1	1	1	1	1	1	1
Male	24-26	Third Year	4	3	4	5	4	3	4	4	3	4	4	4	4	4	4	4	4	4	4	4	4	4	4	4	5	5	5
Male	18-20	Third Year	3	3	4	4	2	2	3	4	2	4	3	3	3	5	4	4	3	4	3	4	3	3	4	4	4	3	3
Female	24-26	Fourth Year	4	4	4	4	4	4	4	4	3	4	3	3	4	3	4	3	3	3	3	3	3	3	3	4	3	4	3
Male	21-23	Third Year	1	1	1	1	1	1	1	2	3	1	1	1	1	1	1	1	1	1	2	1	1	1	4	1	5	1	1
Male	24-26	Fourth Year	5	3	4	3	1	1	3	3	5	5	3	3	5	5	5	5	4	4	4	4	4	4	4	4	3	3	3
Male	18-20	Third Year	1	1	1	3	4	3	3	3	3	3	3	3	3	2	1	1	5	2	1	5	3	1	1	5	2	1	1
Female	24-26	Fourth Year	4	3	3	3	3	4	4	4	4	4	3	4	4	4	4	4	3	4	5	4	4	4	3	4	4	4	4
Female	21-23	Fifth Year	4	3	4	2	3	2	2	2	4	3	4	1	1	4	1	2	3	1	2	3	1	3	2	3	4	2	1
Female	18-20	Second Year	4	3	4	4	2	2	2	2	3	3	2	2	4	4	2	3	4	2	2	3	4	4	4	2	3	2	2
Male	24-26	Second Year	1	3	4	1	1	5	1	1	1	1	3	5	1	5	1	1	1	1	1	3	1	1	1	5	3	3	3
Male	24-26	Sixth Year	5	4	5	4	2	4	3	4	2	2	4	5	4	4	4	4	4	4	4	4	4	4	4	4	3	4	3
Female	21-23	Second Year	2	2	2	1	1	1	1	1	2	2	1	1	1	1	1	1	1	1	1	1	1	1	1	1	1	1	1
Male	18-20	Second Year	4	3	5	3	3	3	3	3	3	3	3	3	3	3	3	3	3	3	3	3	3	3	3	3	3	1	3
Female	18-20	Second Year	4	3	4	4	1	1	1	1	3	2	2	2	4	4	1	2	4	2	2	2	4	2	2	2	2	2	2
Female	21-23	Third Year	4	2	5	4	1	2	2	2	3	4	2	2	1	1	2	3	2	4	4	1	3	2	2	1	1	1	1
Female	18-20	Second Year	5	2	5	4	1	1	1	1	2	2	1	1	3	4	3	4	4	4	4	4	4	1	1	1	1	1	1
Female	21-23	Third Year	2	4	4	4	3	4	4	3	4	4	2	2	2	4	2	4	4	4	2	4	4	4	3	2	2	2	2
Female	21-23	Second Year	4	4	4	4	4	4	4	4	3	3	4	4	4	4	3	4	4	4	4	4	4	4	4	4	4	4	4
Male	21-23	Second Year	3	3	3	3	1	1	1	1	1	1	1	1	1	3	1	1	1	2	1	1	1	1	2	1	1	1	1
Male	18-20	First Year	1	1	1	1	1	1	1	1	1	1	1	1	1	5	4	2	5	5	3	1	3	5	1	1	1	1	1
Male	18-20	Second Year	2	2	4	2	1	1	1	1	2	2	1	1	4	4	4	4	4	3	1	1	1	4	3	1	2	2	1
Female	21-23	Third Year	4	2	3	2	1	2	3	2	2	2	1	1	3	3	3	3	3	2	4	4	2	2	2	2	2	3	3
Female	24-26	Second Year	2	3	4	4	3	4	4	4	3	5	4	4	2	4	2	4	3	2	2	4	4	4	4	4	4	4	4
Male	21-23	Fourth Year	3	2	3	3	2	3	3	3	2	3	2	3	3	3	3	3	3	3	3	2	3	3	3	3	3	3	3
Male	21-23	Second Year	4	4	4	4	1	1	1	2	3	1	1	1	4	4	4	2	1	1	1	4	4	4	3	4	3	3	3
Male	21-23	Third Year	5	5	4	4	4	5	5	5	4	5	5	4	3	5	2	5	4	4	3	5	5	3	1	5	5	5	5
Female	18-20	Fourth Year	2	2	3	3	2	2	3	3	3	3	3	3	3	3	3	3	3	1	3	3	3	3	3	3	3	2	3
Female	21-23	Second Year	5	2	4	4	2	2	2	2	4	4	2	4	2	4	2	4	4	2	2	2	4	2	4	2	2	3	2
Female	21-23	Third Year	2	2	4	4	2	2	2	2	4	4	2	2	2	2	2	2	2	2	2	2	2	2	2	2	2	1	1
Male	27-29	Fourth Year	4	2	4	4	2	2	2	2	2	2	2	2	3	4	4	2	4	2	2	2	3	2	2	2	2	2	3
Female	21-23	Fourth Year	4	2	4	2	2	2	4	4	4	4	2	4	1	2	1	2	2	2	2	4	4	4	2	2	3	3	2
Female	18-20	Third Year	4	4	4	4	4	4	4	4	3	3	2	4	4	4	4	4	4	4	4	4	4	4	4	4	4	3	4
Male	18-20	Third Year	1	1	1	1	1	1	1	1	1	1	1	1	1	1	1	1	1	1	1	1	1	1	1	1	1	1	1
Female	18-20	Second Year	4	2	3	3	2	2	3	3	3	4	3	4	4	4	4	4	3	4	3	3	3	3	3	3	3	2	2
Female	18-20	First Year	4	3	4	3	3	3	3	3	2	3	2	2	4	4	3	4	4	3	3	4	4	4	3	3	3	3	3
Female	18-20	First Year	4	2	4	4	1	1	1	1	2	2	1	1	1	3	3	3	4	3	2	3	4	2	1	1	1	1	1
Male	24-26	Fourth Year	4	4	5	4	3	3	3	3	4	4	4	4	4	4	3	4	4	4	3	3	3	3	4	3	3	3	3
Male	21-23	Fourth Year	4	3	3	2	1	2	2	3	2	2	1	1	2	4	1	2	3	3	2	3	3	3	4	2	2	3	3
Male	21-23	Fourth Year	4	2	5	5	3	2	2	4	2	4	4	5	5	5	3	4	5	5	3	3	2	4	2	5	4	4	4
Male	24-26	Fourth Year	4	4	4	4	3	4	3	3	3	3	5	5	3	4	3	2	2	2	3	4	3	2	2	4	4	4	4
Female	18-20	First Year	3	2	2	3	1	1	1	1	1	1	1	1	1	1	1	1	1	1	1	1	1	1	1	3	3	3	3
Female	21-23	Fourth Year	4	2	4	4	2	2	2	2	2	2	2	4	2	2	2	2	2	1	1	1	1	2	2	2	2	2	2
Male	21-23	Second Year	4	3	5	4	2	2	1	2	4	4	4	4	3	5	1	2	2	3	2	4	4	4	4	4	4	4	4
Male	21-23	First Year	3	2	3	3	3	2	5	4	1	3	3	3	3	3	3	3	3	3	3	3	3	3	3	3	3	3	3
Male	21-23	Fourth Year	4	4	4	4	2	2	2	4	4	4	2	2	4	4	2	2	4	2	4	2	2	2	4	4	4	4	4
Male	21-23	Fourth Year	3	3	4	2	3	3	3	3	3	3	3	3	3	3	3	3	3	3	3	3	3	3	3	3	3	3	3
Female	21-23	Third Year	2	1	2	2	1	1	1	1	2	2	1	1	1	1	1	1	2	2	2	1	1	1	1	2	1	1	1
Female	21-23	Fifth Year	4	4	5	2	1	3	4	4	2	3	1	1	1	5	4	4	5	5	2	4	4	4	3	1	1	1	2
Female	18-20	Fourth Year	3	2	3	2	3	3	3	3	2	2	1	2	1	3	1	2	3	3	3	3	3	2	3	2	2	2	2
Male	18-20	First Year	1	1	1	1	1	1	1	1	1	1	1	1	1	5	4	2	5	5	3	1	3	5	1	1	1	1	1
Male	24-26	Fourth Year	4	4	4	4	4	3	4	4	4	4	4	4	4	4	4	4	4	4	4	4	4	4	4	4	4	4	4
Male	24-26	First Year	4	5	4	4	2	4	4	1	2	2	2	2	2	5	4	2	4	4	4	4	4	4	4	3	3	3	3
Female	21-23	Third Year	1	2	3	4	2	2	2	2	3	2	1	1	2	4	3	3	2	4	3	4	2	2	2	1	1	1	1
Female	18-20	Second Year	4	4	4	4	4	3	3	4	3	4	4	4	3	4	3	3	4	4	4	4	4	4	4	4	4	4	4
Male	21-23	Second Year	4	3	5	4	2	2	1	2	4	4	4	4	3	5	1	2	2	3	2	4	4	4	4	4	4	4	4
Female	18-20	Second Year	4	4	4	4	2	2	2	3	2	2	2	2	4	4	4	4	4	4	4	3	4	3	3	4	4	4	4
Female	21-23	Third Year	1	3	2	1	2	2	1	1	3	3	1	1	2	2	2	2	2	2	2	2	2	2	2	1	1	1	1
Female	21-23	Second Year	4	4	4	5	5	4	3	3	5	5	5	4	4	4	4	5	4	3	3	4	5	4	4	5	5	5	5
Female	18-20	Second Year	1	4	4	2	1	1	2	1	1	1	1	5	1	1	1	1	1	1	4	1	1	1	1	1	1	1	1
Female	21-23	Third Year	3	2	3	3	3	3	3	3	4	4	3	3	3	3	3	3	4	3	3	3	2	2	2	3	1	1	1
Female	18-20	Second Year	2	3	3	3	3	3	3	3	3	3	3	3	3	3	3	3	3	3	3	3	3	3	3	4	3	3	3
Female	21-23	Third Year	3	4	4	3	3	3	3	3	3	3	3	3	3	4	4	4	3	3	2	2	2	3	3	3	3	3	3
Male	18-20	First Year	5	4	5	5	2	3	2	2	3	3	4	3	5	5	5	5	5	5	5	5	5	4	3	3	3	3	3
Female	18-20	Third Year	4	4	3	4	3	3	3	4	3	3	4	5	2	3	3	3	4	4	4	3	3	3	3	4	4	4	4
Male	21-23	Fourth Year	4	3	4	2	1	1	1	1	3	4	2	2	4	1	4	2	1	1	1	1	1	1	2	3	2	2	2
Female	18-20	First Year	5	4	5	4	4	4	4	4	4	4	5	5	3	4	3	3	4	4	2	4	4	5	5	4	4	4	5
Female	18-20	Second Year	4	4	4	4	3	3	4	3	4	4	4	4	4	4	4	4	4	3	4	4	2	3	3	4	3	4	3
Female	18-20	Second Year	1	3	3	3	3	3	3	3	3	3	3	3	3	3	3	3	3	3	3	3	3	3	3	3	3	3	3
Male	27-29	Third Year	1	1	4	4	1	1	1	1	1	4	1	1	1	5	1	1	4	3	4	2	3	1	1	1	1	2	2
Female	18-20	First Year	1	1	1	1	1	1	1	1	1	1	1	1	1	1	1	1	1	1	1	1	1	1	1	1	1	1	1
Female	18-20	Third Year	4	4	1	1	1	1	1	1	1	2	1	1	1	1	1	1	1	1	1	1	1	1	1	1	1	1	3
Female	21-23	Second Year	1	1	1	1	1	1	1	1	1	1	1	1	1	2	1	1	3	2	3	1	1	1	1	1	1	1	1
Female	27-29	Fourth Year	4	2	1	2	4	2	2	4	4	4	4	3	3	3	3	4	3	2	4	4	1	4	3	2	2	2	2
Female	21-23	Fourth Year	4	4	5	5	3	3	3	4	3	2	4	4	4	5	2	4	4	2	2	4	2	2	3	4	5	4	5
Female	18-20	Second Year	2	3	4	4	2	3	3	3	2	2	1	1	3	4	4	4	4	4	2	4	4	2	3	3	3	3	3
Male	24-26	Sixth Year	4	4	4	5	3	3	3	3	2	2	4	4	4	4	4	4	4	4	4	5	3	4	4	4	4	4	4
Female	24-26	Fourth Year	3	2	5	3	2	2	2	3	3	4	2	2	1	5	1	2	3	4	3	1	2	2	3	3	3	3	3
Female	18-20	Second Year	4	4	4	4	4	3	3	3	3	4	4	4	2	4	4	4	4	3	3	3	3	2	3	3	4	3	3
Female	21-23	Fourth Year	4	3	4	4	2	3	4	4	3	3	4	4	2	4	2	2	3	3	2	4	4	3	4	4	4	4	4
Female	21-23	Fourth Year	3	2	5	3	3	3	4	3	3	3	3	3	5	5	4	4	5	5	5	4	4	5	5	3	3	3	3
Male	24-26	Fifth Year	4	2	2	4	4	2	1	2	3	3	4	2	4	4	3	3	4	3	2	4	4	2	2	4	3	3	3
Male	18-20	Second Year	1	2	2	1	1	1	1	1	1	1	1	1	1	1	1	1	1	1	1	1	1	1	1	1	1	1	1
Male	24-26	Third Year	5	4	4	5	3	2	2	2	2	2	2	2	5	4	3	3	4	4	1	2	4	2	2	4	4	4	4
Male	21-23	Third Year	4	2	4	4	2	3	3	3	2	2	3	3	2	4	4	4	2	2	1	2	2	4	4	2	2	2	2
Male	21-23	Fifth Year	3	2	4	3	1	2	2	2	3	3	2	2	2	4	4	4	3	1	3	2	2	3	4	2	3	3	2
Female	18-20	Fourth Year	5	3	4	5	4	4	4	4	3	5	5	5	5	5	5	4	4	4	3	4	2	5	3	4	4	4	4
Female	24-26	Fifth Year	3	1	2	1	1	1	1	1	3	1	1	1	1	4	1	1	4	3	1	1	1	1	1	1	2	1	1
Female	18-20	First Year	1	1	2	1	1	1	1	1	1	2	1	1	4	1	1	1	1	1	1	1	1	1	1	1	1	1	1
Male	21-23	Third Year	2	1	2	2	3	3	1	1	2	2	2	2	2	2	2	2	2	2	3	3	3	3	3	2	2	2	2
Male	21-23	Third Year	2	1	2	2	3	3	1	1	2	2	2	2	2	2	2	2	2	2	3	3	3	3	3	2	2	2	2
Male	18-20	First Year	2	2	2	2	2	2	2	2	2	2	1	1	1	3	3	3	3	3	3	2	2	2	2	1	1	1	1
Female	21-23	Fourth Year	2	3	4	2	3	3	2	3	4	4	4	4	3	4	3	4	4	4	3	4	4	4	4	2	4	4	4
Male	21-23	Fourth Year	1	2	3	4	1	1	1	2	2	1	1	1	2	2	1	2	4	2	1	1	3	1	3	1	1	1	2
Male	18-20	First Year	4	4	4	4	3	4	3	3	3	3	3	4	4	4	4	4	4	4	4	4	4	4	4	4	4	4	4
Male	21-23	Third Year	4	2	4	1	1	1	1	1	2	2	3	4	1	1	1	1	3	5	2	2	5	2	2	2	3	1	2
Female	21-23	Second Year	2	2	4	4	2	2	4	4	3	4	2	2	2	3	2	2	2	2	2	2	2	2	2	2	2	2	2
Male	27-29	Fifth Year	2	2	2	2	2	2	2	2	2	2	2	2	2	2	2	2	2	2	2	2	2	2	2	2	2	2	3
Male	21-23	Second Year	4	1	1	1	1	1	1	2	2	3	1	2	1	1	1	2	2	3	1	1	2	1	1	1	2	2	1
Female	18-20	First Year	2	2	4	1	2	2	2	2	4	4	2	2	2	4	2	2	2	2	2	4	4	2	2	3	2	2	2
Male	21-23	Fourth Year	3	2	4	2	5	4	3	4	3	4	4	4	4	4	4	4	5	5	5	5	5	5	5	5	5	5	5
Male	18-20	Third Year	3	2	3	3	1	1	1	1	1	1	1	1	1	3	2	1	1	2	2	2	2	2	2	2	2	2	2
Male	18-20	Third Year	4	4	4	4	2	4	2	3	4	4	3	1	3	4	3	1	1	3	3	4	3	3	1	1	3	3	4
Female	21-23	Second Year	4	4	4	4	4	4	4	4	2	4	4	4	4	4	4	4	4	4	4	4	4	4	4	5	5	4	4
Female	21-23	Third Year	4	2	4	4	3	3	3	3	4	4	3	3	1	2	1	3	4	3	2	1	1	1	1	3	2	3	3
Male	24-26	Fourth Year	4	4	4	3	4	3	2	4	4	4	4	4	4	4	3	3	4	4	4	4	4	3	2	4	4	4	4
Male	24-26	Fourth Year	4	4	4	3	4	3	2	4	4	4	4	4	4	4	3	3	4	4	4	4	4	3	2	4	4	4	4
Male	21-23	Fourth Year	2	4	4	2	1	2	2	1	3	3	1	1	1	1	1	1	4	4	4	4	4	4	4	1	1	1	1
Female	27-29	Fourth Year	1	1	1	1	1	1	1	1	1	1	1	1	1	1	1	1	1	1	1	1	1	1	1	1	1	1	1
Male	24-26	Second Year	2	3	2	4	1	3	2	1	4	3	1	3	2	4	1	3	3	3	2	3	3	3	3	1	2	1	2
Female	24-26	Fourth Year	4	4	3	4	2	2	4	4	4	4	4	4	3	3	3	3	1	1	1	4	1	3	2	2	2	2	3
Female	18-20	Second Year	4	4	4	4	4	4	4	4	2	2	4	4	4	4	4	4	4	4	4	4	4	4	4	4	4	4	4
Male	21-23	Fourth Year	2	1	2	2	4	3	3	3	1	5	3	4	5	4	5	4	1	2	1	5	3	2	4	3	4	3	3
Female	21-23	Third Year	3	3	4	3	3	2	2	2	1	1	2	2	2	4	2	2	4	3	3	4	4	3	3	2	1	1	1
Female	18-20	Second Year	4	4	4	4	2	2	2	2	4	4	1	2	4	4	2	2	3	2	2	3	2	2	2	1	1	2	2
Male	18-20	Second Year	4	4	4	2	3	3	3	4	4	4	4	4	1	5	4	5	5	5	3	3	4	4	3	4	3	4	3
Male	21-23	Second Year	5	5	5	5	5	5	5	5	5	5	5	5	5	5	5	5	5	5	5	5	5	5	5	5	5	5	5
Female	21-23	Fourth Year	5	4	4	5	3	3	3	3	2	2	1	1	4	4	3	3	3	3	3	3	3	3	3	2	2	2	2
Male	21-23	Third Year	4	4	4	4	4	4	4	4	4	4	4	4	4	4	4	4	4	4	4	4	4	4	4	4	4	4	5
Male	21-23	Second Year	4	4	1	4	2	2	4	2	4	4	4	4	4	4	4	4	4	4	4	4	4	4	4	1	2	1	1
Male	24-26	Fourth Year	1	2	1	1	1	1	1	1	2	2	1	1	3	4	3	3	4	3	2	2	2	2	2	1	1	1	1
Female	21-23	Third Year	5	4	5	4	2	2	2	2	3	3	2	2	3	4	2	2	4	2	4	3	4	4	4	3	3	3	3
Female	18-20	Second Year	4	3	4	5	3	2	3	2	3	2	4	4	2	4	3	3	4	3	3	2	2	2	2	4	4	4	4
Female	18-20	Third Year	3	5	4	4	3	2	3	3	3	3	2	2	3	4	4	4	4	4	2	2	1	2	1	4	4	3	3
Male	21-23	Third Year	2	1	2	1	1	1	2	1	1	1	2	2	1	3	1	1	4	3	2	3	1	2	1	1	1	1	1
Female	21-23	Third Year	3	2	3	3	1	1	2	2	3	3	1	1	3	3	2	2	4	4	3	4	2	3	1	4	4	4	4
Male	18-20	Second Year	4	1	1	2	4	4	3	1	1	1	1	1	1	1	1	1	1	1	1	1	1	1	1	1	1	1	1
Male	21-23	Fourth Year	4	4	4	4	3	3	4	4	3	3	4	4	4	4	4	4	4	4	4	3	3	3	3	4	4	4	4
Male	18-20	First Year	4	4	4	4	2	4	4	4	1	4	1	5	4	5	2	4	3	3	4	2	3	4	5	2	2	4	3
Male	21-23	Fourth Year	5	5	5	5	5	5	5	5	4	5	5	5	5	5	5	5	5	5	5	5	4	5	5	5	5	5	5
Male	21-23	Second Year	5	2	5	4	5	3	3	4	3	3	3	3	3	3	3	3	3	3	3	3	3	3	3	4	4	3	3
Male	27-29	Fourth Year	4	3	4	4	3	3	3	3	3	3	2	3	3	4	4	4	3	3	2	3	4	3	3	4	4	4	4
Male	18-20	First Year	4	4	4	4	3	4	3	3	3	3	3	4	4	4	4	4	4	4	4	4	4	4	4	4	4	4	4
Male	21-23	Third Year	1	2	4	2	2	4	2	2	3	2	2	3	2	3	2	5	5	5	3	3	3	4	4	2	3	2	2
Female	27-29	Fifth Year	4	4	5	5	4	2	4	4	3	4	4	4	4	4	2	4	4	4	4	4	4	4	4	4	4	4	4
Female	21-23	Third Year	4	2	4	4	2	4	2	2	3	2	1	2	4	4	2	4	4	4	4	4	4	2	4	2	2	2	3
Female	21-23	Fourth Year	2	2	4	3	1	1	1	2	2	3	2	2	3	4	3	3	4	3	3	4	2	2	3	2	2	2	2
Male	21-23	Third Year	3	3	4	3	3	2	4	2	3	3	3	3	3	4	3	3	4	4	3	3	2	2	2	2	3	3	2
Female	18-20	Fourth Year	2	2	3	3	2	2	3	3	3	3	3	3	3	3	3	3	3	1	3	3	3	3	3	3	3	2	3
Female	27-29	Sixth Year	4	4	4	2	3	3	3	3	3	3	2	2	2	3	2	2	3	2	2	2	4	2	2	2	2	2	2
Male	21-23	First Year	4	4	4	4	2	5	1	5	3	2	1	3	1	5	5	5	2	4	4	2	1	5	4	3	4	1	5
Male	24-26	Third Year	5	5	5	5	5	5	5	5	3	4	5	5	5	5	5	5	4	4	5	5	4	4	4	5	5	5	5
Male	21-23	Fourth Year	3	2	2	2	3	1	4	2	5	1	4	1	4	1	3	3	3	1	4	2	2	3	1	2	1	2	2
Male	21-23	Fourth Year	4	4	4	3	3	3	3	3	4	4	3	3	3	4	3	3	4	4	4	3	4	4	3	4	3	3	3
Female	18-20	Third Year	1	3	1	1	1	1	1	1	3	4	1	3	3	3	3	3	3	3	3	3	3	3	3	3	3	3	3
Male	24-26	Fourth Year	5	5	5	4	5	5	5	5	5	5	5	5	5	5	5	5	5	5	5	5	5	5	5	5	5	5	5
Male	24-26	Sixth Year	5	5	5	5	5	5	5	5	5	5	5	5	5	5	5	5	5	5	5	5	5	5	5	5	5	5	5
Male	18-20	First Year	5	5	5	5	5	5	5	5	5	5	5	5	5	5	5	5	5	5	5	5	5	5	5	5	3	5	4
Male	21-23	Fourth Year	3	3	1	4	2	2	4	4	2	3	2	4	2	4	3	4	2	3	3	2	3	4	2	2	3	3	3
Female	21-23	Second Year	5	5	5	5	5	4	4	5	4	5	5	5	4	5	5	5	4	4	4	4	4	5	4	4	5	4	4
Male	18-20	First Year	1	1	4	1	1	3	1	1	1	3	1	1	1	3	1	1	1	1	1	1	3	1	1	1	1	1	1
Female	18-20	First Year	5	4	5	4	2	3	3	2	3	2	1	3	4	4	4	4	3	4	2	2	2	1	3	4	3	3	3
Female	18-20	First Year	3	3	3	3	3	1	2	2	3	3	3	3	4	4	2	3	3	3	3	3	3	3	3	2	2	3	3
Female	18-20	Second Year	2	2	2	2	1	1	1	1	1	1	1	1	1	1	1	1	1	1	1	1	1	1	1	1	1	1	1
Male	24-26	Sixth Year	4	4	4	4	1	2	1	1	3	3	2	2	3	4	4	3	3	3	3	3	3	3	3	2	3	2	2
Female	21-23	Third Year	3	2	2	3	3	3	3	3	2	2	3	3	2	3	3	3	3	3	3	3	3	3	3	3	3	3	3
Female	18-20	First Year	3	3	2	2	1	1	2	1	2	3	1	1	3	4	1	2	2	2	2	1	1	1	1	1	1	1	1
Female	18-20	First Year	3	3	2	2	1	1	2	1	2	3	1	1	3	4	1	2	2	2	2	1	1	1	1	1	1	1	1
Female	24-26	Second Year	2	3	2	2	3	2	2	2	4	2	1	1	1	1	1	1	2	2	2	2	2	1	1	1	2	1	1
Female	21-23	Third Year	1	1	2	2	3	2	2	2	2	2	2	2	2	3	2	2	3	1	1	2	2	2	2	2	1	1	1
Male	21-23	Third Year	3	3	4	3	3	2	4	2	3	3	3	3	3	4	3	3	4	4	3	3	2	2	2	2	3	3	2
Male	21-23	Third Year	2	1	2	1	1	1	1	1	1	1	1	1	1	1	1	1	1	1	1	1	1	1	1	1	1	1	1
Male	18-20	First Year	5	5	5	5	2	2	2	3	2	2	1	2	4	5	2	2	5	4	2	2	3	2	1	3	3	2	2
Male	24-26	Sixth Year	2	1	4	1	1	2	3	3	1	2	2	1	1	2	5	4	1	2	1	1	3	3	3	3	1	1	2
Female	21-23	Second Year	5	2	5	3	2	3	2	2	3	2	2	2	4	3	2	2	2	2	2	4	2	2	2	2	2	3	3
Male	18-20	Second Year	4	4	4	4	2	2	4	4	4	4	5	5	4	4	4	4	4	4	4	4	4	4	4	4	5	5	5
Female	21-23	Third Year	2	1	2	2	1	1	1	1	3	3	2	2	4	4	4	3	4	2	3	1	2	1	1	3	3	3	3
Female	21-23	Third Year	5	4	4	4	4	3	4	3	3	4	3	3	4	4	4	4	4	4	3	4	4	4	4	2	2	2	2
Female	18-20	Third Year	3	3	2	2	1	1	1	1	2	1	2	1	3	3	4	3	4	3	3	2	1	2	2	1	1	1	1
Male	18-20	Second Year	2	2	1	1	1	1	1	1	1	1	1	1	1	1	1	1	1	1	1	1	1	1	1	1	1	2	1
Male	21-23	Fourth Year	2	1	2	2	4	3	3	3	1	5	3	4	5	4	5	4	1	2	1	5	3	2	4	3	4	3	3
Male	21-23	Fourth Year	2	1	2	2	4	3	3	3	1	5	3	4	5	4	5	4	1	2	1	5	3	2	4	3	4	3	3
Male	21-23	Fourth Year	4	3	4	4	1	1	1	1	2	1	2	1	5	2	2	1	4	2	2	2	2	2	4	2	4	3	3
Male	21-23	Fourth Year	5	5	5	5	3	3	3	3	3	3	4	4	3	3	2	3	3	1	2	4	4	3	4	3	3	3	3
Male	21-23	Fourth Year	3	3	5	3	2	1	3	2	3	3	1	1	1	5	1	1	4	5	4	3	3	3	3	1	1	1	1
Female	21-23	First Year	4	4	4	4	2	4	2	4	4	4	2	2	4	4	4	4	4	2	2	4	4	4	3	4	4	4	4
Male	18-20	First Year	3	4	4	2	1	1	2	2	3	2	1	1	3	4	2	3	4	4	2	2	2	1	1	1	2	3	3
Female	27-29	Third Year	2	4	3	4	2	2	2	2	2	4	4	2	1	2	4	4	4	2	2	2	2	2	2	2	1	2	3
Male	18-20	Second Year	5	3	4	5	3	3	4	4	3	3	5	5	2	5	4	3	4	3	1	3	2	4	4	4	5	5	5
Female	21-23	Third Year	4	4	5	4	3	2	2	3	4	4	2	3	4	4	4	4	4	4	2	3	4	2	2	2	3	2	2
Female	18-20	First Year	1	3	2	2	1	1	1	1	1	5	1	1	3	3	1	1	3	3	3	1	1	1	3	1	1	1	2
Female	18-20	First Year	3	1	2	2	3	2	1	2	1	1	3	3	4	3	3	3	3	3	3	4	2	2	2	2	2	2	2
Female	18-20	First Year	1	1	1	1	1	1	1	1	1	1	1	1	1	1	1	1	1	1	1	1	1	1	1	1	1	1	1
Female	18-20	Second Year	1	1	1	1	1	1	1	1	1	1	1	1	1	1	1	1	1	1	1	1	1	1	1	1	1	1	1
Male	18-20	Second Year	3	1	2	1	1	1	1	1	1	1	1	1	4	4	1	1	4	1	1	1	3	1	1	1	1	2	1
Male	18-20	First Year	1	1	1	1	1	1	1	1	1	1	1	1	1	2	1	1	2	2	2	1	2	1	1	1	1	1	1
Female	21-23	Fourth Year	5	4	4	4	3	4	3	3	2	2	4	4	4	4	4	4	4	4	4	4	4	3	2	4	4	3	4
Female	18-20	First Year	1	1	2	2	1	1	1	1	2	1	1	1	1	4	1	4	4	3	1	1	2	1	1	2	2	2	2
Male	18-20	Second Year	1	1	1	3	1	1	1	1	3	3	1	1	1	4	2	1	2	2	2	1	2	2	1	1	1	2	2
Female	18-20	First Year	1	1	1	5	1	5	5	1	2	2	2	3	5	5	5	5	5	5	5	1	1	1	1	1	2	1	2
Female	18-20	First Year	2	2	3	4	1	1	2	2	3	3	1	1	4	4	2	3	4	3	2	2	3	3	4	1	2	2	2
Male	21-23	Second Year	3	3	4	4	2	3	3	2	2	2	1	1	2	4	2	4	4	4	3	2	3	2	3	1	1	1	1
Female	18-20	First Year	4	2	2	2	4	3	3	2	3	4	1	2	1	2	2	1	4	4	2	4	2	2	2	1	1	1	1
Male	21-23	Second Year	1	1	1	2	1	1	1	1	2	1	1	1	3	3	1	1	2	1	3	1	1	1	1	2	2	2	2
Female	18-20	Second Year	3	3	4	4	1	1	1	1	2	2	1	1	2	4	2	2	4	3	3	1	4	1	1	3	3	3	3
Female	21-23	Fourth Year	4	2	2	1	4	4	4	4	4	4	2	2	1	1	1	1	1	1	1	4	1	1	1	2	2	2	3
Female	24-26	First Year	1	1	1	1	1	1	1	1	1	1	1	1	1	1	1	1	1	1	1	1	1	1	1	1	1	1	1
Female	18-20	Second Year	4	1	2	3	1	1	1	1	1	1	3	3	1	1	1	1	1	1	1	1	1	2	2	1	1	1	1
Female	18-20	Second Year	1	1	1	1	1	1	1	1	1	1	1	1	1	1	1	1	1	1	1	1	1	1	1	1	1	1	1
Female	18-20	First Year	3	2	2	1	3	2	2	2	3	3	2	2	1	3	2	2	3	2	2	3	4	3	4	2	2	3	2
Female	18-20	First Year	1	1	1	1	1	1	1	1	2	2	1	1	1	1	1	1	1	1	1	1	1	1	1	1	1	1	1
Male	21-23	Third Year	1	1	1	1	1	1	1	1	1	1	1	1	1	1	1	1	1	1	1	1	1	1	1	1	1	1	1
Female	18-20	Second Year	2	1	1	1	1	3	1	1	1	1	1	1	2	1	1	1	2	1	1	1	1	1	1	1	1	1	1
Female	21-23	Third Year	1	2	3	1	1	1	1	1	3	2	2	2	3	3	2	3	2	2	1	2	2	1	3	1	1	1	1
Male	18-20	First Year	2	2	5	2	2	1	3	3	3	3	2	3	1	3	1	1	1	3	2	2	5	3	3	1	1	1	3
Male	18-20	Second Year	3	3	3	4	2	2	2	3	2	2	2	3	4	3	1	2	1	1	3	2	3	2	1	3	3	3	3
Female	18-20	Second Year	2	2	2	2	1	1	1	1	3	3	3	2	3	4	4	3	4	4	3	2	3	3	1	4	3	2	2
Male	21-23	Third Year	3	4	4	3	1	1	1	1	3	2	1	3	4	4	2	1	4	2	2	1	2	4	4	1	1	2	2
Male	18-20	Second Year	1	1	2	2	1	1	1	1	1	1	1	1	3	1	1	1	1	1	1	1	1	1	2	3	3	3	3
Female	18-20	First Year	1	1	3	2	3	3	3	4	3	3	1	2	2	1	2	2	2	2	1	1	1	3	3	2	1	1	1
Female	18-20	First Year	4	2	4	4	1	1	2	1	2	2	3	3	3	4	1	3	4	3	2	2	2	2	3	2	2	3	2
Male	18-20	Second Year	2	2	2	2	1	1	1	1	2	2	1	1	2	4	2	2	2	2	2	2	2	2	2	1	1	1	2
Male	18-20	First Year	3	4	4	2	1	1	1	2	3	3	4	4	3	5	4	4	4	4	4	4	3	2	2	5	5	2	5
Male	18-20	First Year	3	4	4	2	1	1	1	2	3	3	4	4	3	5	4	4	4	4	4	4	3	2	2	5	5	2	5
Female	18-20	First Year	1	1	2	1	1	1	1	1	2	2	1	1	1	2	1	1	3	2	2	1	1	1	1	1	2	1	1
Female	18-20	First Year	1	1	1	1	1	1	1	1	1	1	1	1	1	1	1	1	1	1	1	1	1	1	1	1	1	1	1
Female	18-20	Second Year	4	4	4	4	2	2	2	2	4	3	2	2	2	4	2	2	4	3	3	2	2	3	3	2	2	2	2
Female	21-23	Second Year	4	3	4	4	1	1	1	1	1	1	1	1	2	2	2	3	4	4	2	2	3	1	2	2	2	2	2
Male	21-23	Third Year	2	1	1	2	3	1	1	2	2	3	1	1	4	2	1	3	1	2	2	2	4	1	1	2	2	2	2
Female	18-20	Second Year	3	2	4	3	4	4	4	4	4	4	4	4	1	4	3	3	5	5	5	5	5	4	4	5	5	5	5
Male	21-23	Third Year	3	3	4	4	4	4	4	4	3	3	3	3	2	3	2	2	2	2	2	2	2	2	2	3	3	3	3
Male	21-23	Second Year	4	3	1	1	3	3	3	2	3	1	1	2	5	3	2	5	2	5	4	2	4	3	3	2	3	1	3
Female	18-20	First Year	4	4	4	4	4	4	4	4	3	3	5	4	4	4	4	4	4	4	4	4	4	4	4	4	4	4	4
Male	21-23	Third Year	4	4	5	4	3	2	4	4	3	3	4	4	4	5	4	4	4	3	3	3	4	4	2	3	3	3	3
Female	18-20	First Year	4	4	4	4	4	4	4	4	4	4	4	4	4	4	4	4	4	4	4	4	4	4	4	4	4	4	4
Male	24-26	Fifth Year	3	4	4	4	2	3	2	3	3	3	3	4	4	4	3	3	3	3	3	3	3	3	3	3	3	3	3
Male	21-23	Third Year	4	5	4	4	5	5	5	5	3	4	5	5	5	5	5	5	5	5	5	5	5	5	5	5	5	5	5
Male	21-23	Fifth Year	4	4	4	4	3	3	3	2	3	3	2	2	3	3	2	2	3	3	3	4	3	2	2	1	2	2	2
Male	21-23	Third Year	2	1	1	5	1	1	4	4	3	3	3	3	2	2	3	5	3	3	3	3	3	1	1	2	3	2	1
Male	21-23	Fourth Year	4	4	4	4	3	3	3	3	3	3	4	4	5	4	4	4	4	3	2	3	3	5	4	4	4	4	4
Male	21-23	Fourth Year	2	2	4	4	3	2	2	2	3	4	4	4	2	2	2	2	4	4	4	4	4	4	4	4	3	3	3
Male	21-23	Second Year	4	4	4	4	2	2	3	4	4	4	2	2	4	4	4	4	4	4	4	4	4	4	4	4	4	3	3
Male	21-23	Fourth Year	4	3	5	5	2	2	3	4	3	5	2	3	1	5	2	2	5	5	3	1	1	3	2	1	2	1	3
Male	21-23	Second Year	2	2	3	2	1	3	1	1	1	1	1	2	1	3	1	1	4	3	1	2	2	1	1	1	1	2	1
Male	21-23	Second Year	4	4	5	4	1	1	1	1	2	3	2	1	5	2	1	3	4	1	1	1	1	1	2	2	1	2	2
Male	21-23	Third Year	3	5	5	5	4	4	4	4	4	4	4	4	4	4	4	4	5	5	5	5	4	5	5	4	4	4	4
Male	21-23	Third Year	3	5	5	5	4	4	4	4	4	4	4	4	4	4	4	4	5	5	5	5	4	5	5	4	4	4	4
Male	24-26	Fifth Year	1	4	4	4	2	2	2	2	2	4	2	2	5	4	2	1	4	1	2	2	4	4	5	3	3	3	2
Male	21-23	Fourth Year	4	3	3	5	1	2	1	1	3	2	4	3	4	3	4	4	4	4	3	4	4	4	4	4	5	1	3
Male	21-23	Third Year	1	1	2	2	2	2	2	2	1	1	1	1	2	2	2	1	2	2	2	2	2	2	2	1	1	1	1
Female	21-23	Fourth Year	2	2	3	3	1	2	2	2	3	3	2	3	2	2	1	1	2	2	2	3	3	3	2	3	3	3	3
Female	21-23	Fourth Year	2	2	2	2	2	2	2	2	2	2	2	1	2	3	2	2	4	2	2	2	2	2	2	2	2	1	2
Female	21-23	Third Year	2	1	2	2	1	1	1	1	3	3	2	2	2	2	2	2	3	3	3	3	3	3	3	3	3	3	3
Male	21-23	Fourth Year	2	2	2	4	2	3	4	1	2	1	5	2	2	1	3	3	5	4	3	3	2	2	4	5	3	2	1
Male	21-23	Third Year	4	4	4	4	2	2	2	2	2	2	5	2	4	4	2	4	4	4	4	4	2	4	2	4	2	2	2
Female	18-20	First Year	1	1	2	1	1	1	1	1	2	2	1	1	1	2	1	1	3	2	2	1	1	1	1	1	2	1	1
Female	18-20	Third Year	3	2	4	2	1	2	4	2	2	2	2	2	2	4	4	4	4	2	2	2	2	3	2	2	2	2	2
Female	21-23	Third Year	2	1	2	2	1	1	1	1	3	3	2	2	2	2	2	2	3	3	3	3	3	3	3	3	3	3	3
Male	21-23	Second Year	5	4	5	5	5	5	5	5	5	5	5	5	5	5	5	5	5	5	5	4	4	4	4	4	4	4	4
Female	18-20	Second Year	1	2	2	1	1	1	1	1	2	2	1	1	4	4	1	1	1	1	1	1	1	1	1	1	1	1	1
Female	18-20	First Year	3	1	1	1	1	1	1	1	4	4	1	1	1	1	1	1	1	1	1	1	1	1	2	1	1	1	1
Male	21-23	Third Year	4	4	4	4	4	4	4	4	4	4	4	4	4	4	4	5	4	4	4	4	4	4	4	4	4	4	4
Male	24-26	Fourth Year	5	4	3	5	3	3	4	4	4	4	5	4	4	4	5	4	5	5	5	4	4	4	4	5	4	4	4
Male	18-20	First Year	5	4	5	5	1	1	1	1	3	3	3	2	5	5	5	5	5	5	5	5	5	1	1	2	1	1	1
Male	24-26	Fifth Year	4	3	4	4	4	4	4	4	3	3	4	4	4	4	4	4	4	4	4	4	4	4	4	4	4	4	4
Male	21-23	Fifth Year	3	5	4	4	1	1	3	2	5	1	1	3	4	5	4	4	4	4	4	4	4	4	4	1	1	1	3
Male	18-20	First Year	4	3	3	3	1	1	1	1	1	1	1	1	1	3	1	2	4	1	2	1	4	2	2	1	1	2	1
Male	21-23	Fourth Year	5	5	5	5	5	5	5	5	5	5	5	5	5	5	5	5	5	5	5	5	5	5	5	5	5	5	5
Female	18-20	Third Year	3	4	3	2	1	1	3	1	3	4	1	1	1	4	1	1	1	2	2	1	1	2	2	1	2	2	2
Female	21-23	Fourth Year	3	1	2	2	1	1	1	1	2	2	2	2	3	2	1	1	2	1	1	1	1	1	1	2	2	2	2
Female	27-29	Fourth Year	4	3	4	3	3	3	3	4	4	3	2	2	3	4	4	3	4	4	4	4	4	4	4	2	2	2	1
Male	27-29	Fourth Year	5	3	5	5	3	4	4	3	3	3	3	3	3	3	3	3	3	3	3	3	3	3	3	3	3	3	3
Male	21-23	Fourth Year	4	4	5	4	3	3	3	3	4	4	3	4	4	4	2	2	3	3	4	4	4	4	3	4	4	4	4
Male	18-20	First Year	4	4	4	4	4	4	4	4	4	3	4	4	4	4	4	4	4	4	4	4	4	4	4	4	4	4	4
Male	18-20	Fourth Year	4	4	5	4	4	4	4	5	4	4	4	4	2	2	4	4	4	4	4	4	4	4	4	5	5	5	5
Male	21-23	Sixth Year	1	1	1	1	1	1	1	1	1	1	1	1	1	1	1	1	1	1	1	1	1	1	1	1	1	1	1
Male	21-23	Sixth Year	1	1	1	1	1	1	1	1	1	1	1	1	1	1	1	1	1	1	1	1	1	1	1	1	1	1	1
Male	18-20	First Year	3	2	4	1	1	2	1	1	3	1	1	2	2	1	2	4	2	3	2	1	2	4	2	2	2	2	2
Male	21-23	Fourth Year	4	4	4	4	3	3	3	3	3	4	4	4	4	4	4	4	4	4	4	4	3	3	3	4	4	4	4
Male	18-20	Second Year	5	3	1	4	1	1	1	1	2	1	1	1	5	4	1	4	3	3	1	1	1	1	1	1	1	1	1
Male	27-29	Fourth Year	4	4	4	4	4	4	4	4	3	3	4	4	4	4	4	4	4	4	4	4	4	4	4	4	4	5	5
Female	21-23	Third Year	4	3	5	5	5	1	1	2	1	3	1	1	1	2	1	1	5	2	2	2	2	5	3	2	1	1	1
Male	18-20	Second Year	4	4	4	4	4	4	4	4	4	4	4	4	5	5	4	4	3	3	3	1	1	2	4	5	5	5	5
Male	27-29	First Year	2	2	4	2	2	2	2	2	4	4	4	4	2	5	5	5	5	5	5	5	5	5	5	2	2	3	3
Male	27-29	Fourth Year	1	1	2	2	1	1	1	1	1	1	1	1	2	2	2	2	3	3	2	2	2	2	2	1	1	1	1
Female	21-23	Third Year	2	2	3	1	2	1	1	1	3	3	1	2	1	1	1	1	3	3	3	1	1	1	2	2	4	4	4
Female	18-20	Second Year	1	1	2	1	2	1	2	1	1	1	1	1	3	2	2	3	3	3	3	1	3	3	2	1	2	1	2
Female	18-20	First Year	4	1	1	1	1	2	1	1	3	1	1	3	1	1	1	1	1	1	1	1	1	1	1	1	1	1	1
Female	21-23	First Year	4	4	4	4	4	4	4	4	4	4	4	4	2	4	3	4	4	4	4	4	4	4	4	4	4	4	4
Female	21-23	Second Year	2	2	2	2	1	1	1	1	2	2	1	1	1	1	1	1	3	2	2	4	4	1	2	1	1	1	1
Female	27-29	Fourth Year	4	4	4	4	4	4	4	4	4	4	4	4	4	4	4	4	4	4	4	4	4	4	4	5	5	5	5
Female	18-20	Third Year	2	2	2	2	1	1	1	1	3	3	1	1	2	4	2	2	4	2	2	2	3	1	1	1	2	3	3
Male	24-26	Fourth Year	4	3	3	5	1	2	2	2	3	3	3	3	4	4	4	3	2	2	2	3	3	3	2	4	3	4	3
Male	24-26	Third Year	3	2	3	3	1	1	1	1	2	2	2	2	3	3	3	3	4	3	3	1	3	3	3	2	3	3	3
Female	27-29	First Year	4	4	4	4	5	5	4	4	2	4	5	5	4	4	2	3	4	4	4	5	3	5	5	5	5	5	5
Male	18-20	First Year	5	5	5	5	5	5	5	5	3	3	5	5	5	4	2	5	5	5	5	4	4	4	5	5	5	5	5
Female	21-23	Fourth Year	1	3	2	4	4	4	5	5	3	3	1	1	5	5	5	5	5	1	5	2	4	3	2	5	1	5	5
Female	21-23	Fifth Year	4	5	5	5	5	5	5	5	5	5	5	5	5	5	5	5	5	5	5	5	5	5	5	5	4	5	4
Male	21-23	Fourth Year	4	4	4	4	3	3	4	4	4	4	4	4	3	4	3	4	4	5	4	5	5	5	5	4	4	4	4
Female	21-23	Fourth Year	4	4	4	4	3	3	3	3	3	3	4	4	3	3	4	3	4	3	3	3	4	3	3	4	4	4	4
Female	18-20	Second Year	3	3	4	4	3	2	3	3	3	3	1	2	3	3	3	3	4	4	4	4	3	3	3	3	3	2	1
Male	18-20	First Year	2	2	3	2	2	2	2	1	3	2	1	1	3	2	2	2	2	3	3	3	3	3	3	1	1	1	1
Male	18-20	Second Year	4	4	4	4	4	4	4	4	4	4	4	4	4	4	4	4	4	4	4	4	4	4	4	4	4	4	4
Female	18-20	First Year	4	4	4	4	4	4	4	4	4	4	4	4	2	3	2	4	4	4	4	4	4	4	4	3	3	3	3
Male	18-20	First Year	1	2	3	2	2	1	4	3	3	4	2	1	2	2	3	3	2	2	3	2	3	2	2	3	3	4	3
Female	18-20	First Year	4	4	4	4	4	4	4	4	4	4	4	4	4	4	4	4	3	3	3	4	4	4	4	4	4	4	4
Male	21-23	Fourth Year	2	3	4	3	1	2	3	3	3	3	3	3	1	3	2	3	4	4	3	3	3	3	3	1	2	2	2
Female	18-20	First Year	4	4	4	4	4	4	4	4	4	4	4	4	4	4	4	4	4	4	4	4	4	4	4	4	4	4	4
Female	21-23	Fourth Year	1	1	3	1	1	1	1	1	1	1	1	1	1	4	2	1	4	2	2	2	5	4	2	1	1	1	1
Male	27-29	Third Year	5	3	4	4	4	4	4	4	4	4	4	4	4	4	4	4	4	4	4	4	4	4	4	4	3	4	3
Male	27-29	Fourth Year	5	4	4	4	4	5	4	4	4	4	4	5	3	5	4	4	4	4	4	5	5	4	4	4	4	4	4
Female	18-20	Third Year	4	5	4	4	1	2	3	3	4	4	3	4	4	4	4	4	4	4	4	4	4	3	4	3	3	3	3
Male	21-23	Third Year	1	1	1	1	1	1	1	1	1	1	1	1	1	1	1	1	1	1	2	3	1	1	1	1	1	2	1
Female	27-29	Fifth Year	1	1	4	3	2	2	3	3	2	2	4	3	1	3	2	2	2	3	3	3	3	3	3	3	3	3	3
Female	21-23	Fourth Year	4	4	4	4	4	4	4	4	4	4	4	4	4	4	4	4	4	4	4	4	4	4	4	4	4	4	4
Female	21-23	Third Year	1	2	2	2	1	1	1	1	3	1	1	1	1	1	1	1	4	2	2	3	1	1	1	1	1	1	1
Female	27-29	Fourth Year	4	2	4	2	2	2	2	2	4	4	4	4	4	4	4	4	4	4	4	4	4	4	4	4	4	4	4
Female	27-29	Second Year	2	2	3	2	2	2	2	2	2	2	2	2	2	2	2	2	2	2	2	2	2	2	2	2	2	2	2
Male	18-20	First Year	4	4	5	4	3	3	4	3	5	2	3	3	2	4	4	4	2	3	3	2	3	5	4	1	4	1	4
Male	21-23	First Year	1	1	1	1	2	1	2	2	3	2	2	3	2	3	2	3	3	3	2	2	2	2	3	2	3	2	3
Female	18-20	Second Year	4	1	4	1	2	2	4	4	3	4	1	1	2	4	2	1	4	4	1	4	2	3	1	3	4	4	4
Male	21-23	Second Year	4	3	3	4	4	3	4	3	4	4	4	4	3	2	2	2	4	3	3	3	4	3	3	4	2	2	2
Male	21-23	First Year	1	1	2	2	2	1	1	2	3	1	2	2	2	2	1	2	1	1	4	1	2	2	1	1	2	2	2
Male	27-29	Sixth Year	1	1	3	2	2	2	1	2	2	2	2	2	2	2	2	2	2	4	2	1	3	4	2	4	3	3	3
Female	21-23	Third Year	1	1	2	1	1	1	1	1	3	2	1	1	3	4	1	1	1	1	1	1	1	1	2	1	1	1	1
Male	18-20	Second Year	3	3	2	4	4	2	2	2	4	4	4	4	4	4	4	4	4	2	4	4	2	4	4	4	2	2	2
Female	21-23	Fourth Year	4	3	5	4	4	4	3	4	1	1	1	2	4	4	4	4	4	4	4	3	4	3	2	3	3	2	2
Female	21-23	Third Year	3	3	1	4	1	1	1	1	2	1	1	3	3	3	3	3	3	3	3	3	3	3	3	3	3	3	3
Female	18-20	Third Year	4	3	4	3	4	2	3	4	4	4	3	3	3	3	3	3	4	3	3	3	3	3	3	2	4	3	3
Female	18-20	Third Year	2	1	2	2	2	1	2	3	2	1	2	4	2	4	1	4	1	1	1	2	2	2	2	1	2	2	1
Male	21-23	Second Year	4	5	4	3	4	3	5	4	3	4	5	5	4	5	5	5	5	5	5	4	4	4	4	5	4	4	4
Female	18-20	Second Year	1	1	1	3	1	1	1	1	1	1	1	1	1	1	1	1	1	1	1	1	2	1	1	1	1	1	1
Female	18-20	Second Year	4	2	5	4	4	4	4	4	4	4	4	3	2	4	4	3	4	4	4	4	4	4	4	4	4	4	4
Female	21-23	Third Year	4	4	4	4	4	4	4	4	4	4	4	4	4	5	4	4	4	4	4	5	4	4	3	4	5	5	5
Male	21-23	Second Year	3	4	4	5	1	3	2	2	2	2	3	3	5	5	2	3	4	4	3	2	3	3	3	4	3	3	3
Female	24-26	Third Year	1	1	1	1	1	1	1	1	1	1	1	1	1	4	1	1	4	4	4	4	4	1	1	1	1	1	1
Female	18-20	Second Year	1	2	3	2	2	2	2	2	3	3	2	3	2	2	3	2	3	3	3	4	3	2	2	2	2	2	2
Male	21-23	Fourth Year	4	4	4	2	1	1	1	1	4	4	1	1	2	4	3	2	4	2	2	3	3	3	2	2	2	3	3
Female	18-20	Second Year	1	1	2	1	1	1	1	2	1	2	1	1	1	1	1	2	2	1	2	1	1	2	1	1	1	1	2
Male	24-26	Fourth Year	1	1	1	1	1	1	1	1	1	1	1	1	1	1	1	1	1	1	1	1	1	1	1	1	1	1	1
Male	18-20	First Year	4	4	4	4	2	2	2	2	2	2	3	3	4	4	4	4	2	2	2	4	4	4	4	3	3	3	3
Female	18-20	Second Year	2	3	4	2	1	2	3	4	3	3	1	2	2	2	3	3	2	3	2	2	4	3	3	2	3	2	2
Male	18-20	First Year	4	1	4	4	1	1	1	1	1	3	1	5	1	4	1	1	5	3	1	1	1	1	1	1	1	3	3
Female	18-20	Third Year	4	4	4	4	2	2	2	2	2	4	2	2	2	4	4	2	2	3	3	3	3	3	2	4	4	4	4
Female	18-20	Second Year	2	1	2	1	3	1	1	3	4	4	1	1	1	2	2	2	1	2	2	3	2	3	1	1	1	1	1
Female	18-20	Third Year	2	1	1	1	1	1	1	1	1	1	1	1	2	3	3	2	3	3	2	2	2	2	2	1	1	1	1
Female	21-23	Third Year	1	1	1	1	1	1	1	1	1	1	1	1	1	1	1	1	1	1	1	1	1	1	1	1	1	1	1
Male	18-20	Second Year	1	2	4	1	1	1	1	2	3	3	1	2	3	3	2	2	2	2	2	1	2	2	2	1	2	1	2
Female	18-20	First Year	2	4	2	1	2	2	2	2	2	2	1	1	1	1	1	2	3	3	3	3	3	3	3	2	2	2	2
Female	18-20	First Year	2	2	4	4	3	2	2	2	4	4	2	2	4	4	4	4	2	4	2	4	2	2	4	2	2	2	2
Male	21-23	Third Year	1	1	1	1	1	1	1	1	1	1	1	1	1	1	1	1	1	1	1	1	1	1	1	1	1	1	1
Male	21-23	Second Year	4	3	5	4	3	3	2	2	3	3	3	3	2	4	4	4	3	3	4	3	3	3	3	2	2	3	2
Male	27-29	First Year	1	1	3	1	1	1	1	1	1	1	1	1	1	1	1	1	1	1	1	1	1	1	1	1	1	1	1
Male	21-23	Fourth Year	3	1	1	3	1	3	1	1	1	1	1	1	1	3	1	1	3	3	3	3	3	3	3	3	3	1	3
Female	21-23	Second Year	2	2	3	2	1	1	3	2	3	3	3	2	1	1	1	1	2	2	2	1	1	1	1	1	2	1	2
Female	18-20	Second Year	1	1	1	1	1	1	1	1	2	1	1	1	1	3	1	1	3	3	3	1	1	1	1	1	1	1	1
Male	27-29	Fourth Year	4	1	4	4	4	2	4	4	4	4	4	4	4	4	4	4	4	4	4	4	4	4	4	4	4	4	4
Male	27-29	Third Year	3	3	3	3	3	3	3	3	3	3	3	3	3	3	3	3	3	3	3	3	3	3	3	3	3	3	3
Male	18-20	Second Year	2	3	3	1	3	2	2	3	2	2	1	1	1	2	1	1	2	2	2	1	1	1	2	2	2	2	2
Male	18-20	First Year	1	1	1	1	1	1	1	1	1	1	1	1	1	1	1	1	1	1	1	1	1	1	1	1	1	1	1
Female	27-29	Fourth Year	5	5	5	5	4	5	4	5	4	4	5	5	4	4	4	4	4	4	4	4	5	5	5	5	5	4	4
Male	18-20	First Year	4	4	4	4	4	5	4	4	4	5	4	5	5	5	5	5	5	5	5	5	5	5	3	4	5	5	5
Male	21-23	First Year	4	4	4	4	4	4	4	4	4	4	4	4	4	4	4	4	4	4	4	4	4	4	4	4	4	4	4
Female	24-26	Fourth Year	4	4	4	4	4	4	4	4	4	4	4	4	4	4	4	4	4	4	4	4	4	4	4	4	4	4	4
Male	21-23	Second Year	3	3	1	1	3	1	2	1	2	2	3	1	2	3	3	3	3	3	2	3	3	2	3	2	2	2	2
Male	21-23	Second Year	4	4	4	4	4	4	2	4	3	3	4	4	4	4	2	4	2	4	4	4	4	4	4	4	4	4	4
Male	21-23	Second Year	4	4	4	4	4	4	2	4	3	3	4	4	4	4	2	4	2	4	4	4	4	4	4	4	4	4	4
Male	27-29	Fourth Year	3	4	2	2	1	3	4	2	4	4	2	2	2	4	2	2	2	2	2	2	2	1	2	2	2	2	2
Female	18-20	Second Year	3	4	4	4	4	4	3	4	2	3	4	4	4	4	4	4	4	4	4	4	4	4	4	4	4	4	4
Female	27-29	Third Year	4	2	4	4	2	1	1	2	2	4	1	2	1	4	4	2	2	2	2	2	2	2	2	1	1	1	1
Female	18-20	First Year	1	1	1	1	1	1	1	1	1	1	1	1	1	1	1	1	1	1	1	1	1	1	1	1	1	1	1
Female	21-23	Third Year	4	4	5	4	3	4	5	4	4	5	4	5	4	5	4	5	5	4	5	5	5	4	3	4	4	4	5
Female	18-20	Third Year	2	3	4	3	3	4	4	3	4	4	3	3	5	5	5	5	3	3	3	4	4	4	4	4	3	4	3
Male	21-23	First Year	1	1	3	2	1	2	1	1	2	1	1	2	4	4	4	4	4	3	3	2	2	4	5	2	1	1	1
Female	27-29	Third Year	5	5	5	5	5	4	4	4	3	3	5	4	4	4	4	4	3	3	4	5	4	5	5	5	5	5	5
Female	21-23	First Year	3	3	4	4	4	4	4	4	3	3	3	3	2	4	3	2	3	3	3	4	4	4	4	4	4	4	3
Male	24-26	Third Year	4	2	3	4	2	1	2	2	3	3	2	2	1	2	1	1	3	2	1	2	3	2	1	1	1	1	1
Male	27-29	Second Year	4	4	4	4	2	1	2	2	3	2	4	4	4	4	2	4	4	4	2	2	2	2	2	4	4	4	4
Female	27-29	First Year	3	3	3	3	1	1	1	1	1	1	1	1	1	1	1	1	1	1	1	1	1	1	1	1	1	1	1
Female	18-20	First Year	1	2	2	2	2	2	1	1	2	2	2	2	1	1	1	1	1	1	1	1	1	1	1	1	1	1	1
Female	21-23	Fourth Year	4	3	4	4	1	1	1	1	2	1	1	1	2	1	2	1	2	2	1	1	3	1	1	1	1	2	1
Male	18-20	First Year	4	4	5	5	5	5	5	5	5	5	5	5	5	5	5	5	5	5	5	5	5	5	5	5	4	4	4
Male	24-26	Second Year	4	4	4	4	4	4	4	4	4	4	4	4	4	4	4	4	4	4	4	4	4	4	4	4	4	4	4
Female	21-23	Second Year	2	2	3	4	1	3	4	3	5	4	2	4	3	4	2	5	1	3	2	4	4	4	4	4	4	2	2
Female	24-26	Third Year	4	2	4	3	1	1	1	1	2	2	1	3	3	4	2	2	4	3	2	2	1	2	2	1	1	2	1
Male	21-23	Second Year	2	2	2	2	2	2	2	1	2	2	2	1	3	3	1	3	3	3	3	3	3	3	3	1	1	2	2
Male	27-29	Second Year	1	1	1	1	1	1	1	1	1	1	1	1	1	2	1	1	1	1	1	1	1	1	1	1	1	1	1
Male	18-20	First Year	5	5	4	4	4	4	5	5	5	5	5	5	5	5	5	5	5	5	5	5	4	4	4	5	5	5	5
Female	27-29	Second Year	4	4	4	4	2	2	3	4	4	3	2	4	2	2	2	4	4	2	2	2	4	2	2	4	4	3	2
Female	21-23	Third Year	4	2	4	4	1	1	3	4	4	4	1	1	1	2	2	2	4	3	4	4	4	2	4	4	4	4	4
Female	18-20	First Year	5	4	4	4	5	4	5	5	2	2	5	5	5	5	5	5	4	4	4	4	4	5	5	5	4	4	4
Female	18-20	Second Year	4	4	4	4	3	2	2	3	3	3	2	1	3	5	2	4	5	5	5	3	3	3	4	2	3	3	3
Male	24-26	Fifth Year	4	4	4	4	4	4	4	4	4	4	4	4	4	4	4	4	4	4	4	4	4	4	4	4	4	4	4
Male	18-20	Second Year	3	2	2	2	1	1	1	2	2	1	1	2	1	1	2	2	1	1	1	2	2	1	1	1	1	1	2
Female	18-20	Second Year	3	2	2	3	1	2	2	3	3	2	1	3	3	2	3	2	3	2	1	2	2	3	2	2	2	2	2
Female	27-29	Fourth Year	4	3	4	4	1	2	2	2	2	2	2	4	2	4	2	2	4	4	2	4	2	2	4	2	2	2	2
Female	24-26	First Year	2	2	3	2	2	2	2	2	4	4	2	2	2	4	2	2	4	4	2	2	2	2	3	2	2	3	3
Female	18-20	Second Year	3	3	2	3	2	2	2	2	3	3	3	3	3	3	3	3	4	3	3	3	3	3	3	3	3	3	3
Female	18-20	First Year	3	3	3	2	2	3	3	3	4	4	2	2	3	4	3	3	4	4	3	3	4	3	3	3	3	3	3
Female	27-29	Fourth Year	2	3	5	2	4	2	2	3	4	4	4	4	2	5	4	4	4	2	2	4	4	4	4	2	1	1	1
Male	21-23	Fourth Year	5	4	3	5	5	4	5	1	1	4	1	4	1	5	4	5	5	4	5	5	4	5	4	4	2	4	4
Male	21-23	Fourth Year	4	4	4	4	3	3	3	3	3	3	2	4	3	4	3	3	4	3	3	4	4	4	4	3	3	4	3
Male	24-26	Sixth Year	4	4	4	4	3	3	3	3	2	2	2	2	4	4	4	4	3	3	3	4	4	4	3	3	3	3	3
Male	21-23	Fourth Year	4	4	4	5	4	4	4	4	4	4	3	3	4	5	5	5	5	5	5	4	5	4	5	4	4	4	5
Male	21-23	Fifth Year	3	4	4	4	3	2	1	4	4	5	4	4	4	5	5	3	4	4	5	5	3	4	5	4	4	4	4
Male	21-23	Fourth Year	2	2	3	3	1	1	1	1	2	1	2	1	3	4	2	1	3	3	1	1	2	3	1	2	2	2	2
Male	18-20	First Year	1	1	2	3	1	1	2	2	2	3	4	3	1	2	3	2	4	4	3	2	1	5	3	4	2	2	3
Female	27-29	Fourth Year	3	4	4	4	4	2	2	4	2	2	2	2	1	4	2	2	4	4	4	4	4	4	4	4	4	4	4
Male	21-23	Fourth Year	3	2	4	4	3	5	3	5	1	3	4	3	2	4	4	2	1	5	4	2	4	1	4	5	4	4	3
Female	18-20	Second Year	3	4	4	4	1	1	1	2	3	2	2	2	2	4	2	3	4	3	3	3	3	3	3	3	2	2	2
Male	21-23	Fourth Year	4	4	4	4	4	3	4	4	4	4	4	4	4	4	4	4	4	4	4	4	4	4	4	4	4	4	4
Male	21-23	Fourth Year	5	5	5	5	5	5	5	4	5	5	5	5	5	5	5	5	5	5	5	5	5	5	5	5	5	5	5
Male	21-23	Fourth Year	4	2	3	4	3	4	4	3	3	4	5	1	5	3	4	2	3	1	1	3	3	3	2	3	3	1	1
Female	18-20	Second Year	2	2	4	1	3	2	2	2	4	3	1	1	4	1	4	3	2	2	2	3	4	1	1	3	3	3	3
Male	21-23	Sixth Year	4	1	4	3	2	3	4	4	3	4	2	4	4	4	4	3	2	3	4	4	4	4	4	4	3	4	4
Female	18-20	Third Year	3	4	4	4	2	2	2	2	3	4	3	4	4	2	4	3	4	2	4	4	3	5	2	2	3	2	2
Male	18-20	Second Year	4	4	4	4	2	4	4	2	2	2	4	3	5	5	5	5	5	5	5	2	2	3	3	4	4	4	4
Male	18-20	First Year	4	3	4	3	4	3	4	4	3	4	3	4	3	4	4	4	3	4	3	4	3	4	3	3	4	4	4
Male	18-20	Second Year	1	2	2	1	1	2	2	2	3	3	2	2	3	3	1	2	3	2	3	4	4	2	2	1	1	2	2
Male	18-20	First Year	4	2	2	2	2	2	2	2	2	2	2	2	4	4	4	4	2	2	2	2	4	1	1	1	1	1	2
Female	21-23	Third Year	3	2	3	3	3	2	3	3	2	2	3	3	3	3	3	3	4	4	3	3	3	3	3	3	3	3	3
Female	18-20	First Year	4	2	4	4	3	2	4	4	3	3	2	3	2	3	2	2	2	3	3	3	2	3	3	4	3	3	3
Female	24-26	Fourth Year	1	1	1	1	1	1	1	1	1	1	1	1	3	1	1	1	3	3	3	1	1	1	1	2	2	2	2
Female	18-20	First Year	3	3	3	4	3	2	2	1	4	1	3	4	2	4	5	3	2	5	3	4	4	4	4	3	3	3	2
Male	24-26	Second Year	5	3	5	5	5	5	5	5	2	3	5	5	3	4	3	3	3	3	3	4	2	2	3	4	3	3	3
Female	18-20	First Year	1	2	2	2	1	1	1	1	2	2	1	1	1	2	1	1	1	1	1	2	1	2	1	2	2	1	2
Male	18-20	Third Year	5	5	4	5	5	5	5	5	2	2	5	5	5	5	5	5	5	5	5	5	5	5	5	5	5	5	5
Male	18-20	First Year	5	5	5	4	4	4	4	4	4	4	4	4	1	5	2	2	5	4	4	2	2	2	4	4	4	4	4
Female	18-20	Second Year	1	1	1	1	1	1	1	1	3	3	1	1	1	1	1	1	1	1	1	1	1	1	1	1	1	1	1
Female	24-26	First Year	1	2	4	5	3	3	3	3	4	4	2	2	2	4	2	2	4	3	3	4	2	2	2	2	2	2	2
Male	18-20	First Year	1	1	1	1	1	1	1	1	2	3	1	1	1	2	1	1	4	1	1	3	3	3	3	1	3	1	1
Female	18-20	First Year	2	2	1	1	1	1	1	1	2	1	1	1	4	1	1	1	3	2	2	3	3	1	1	2	1	2	3
Female	18-20	Second Year	4	2	1	4	4	5	5	4	4	4	1	4	4	4	5	4	4	4	4	4	4	4	4	4	4	4	4
Male	18-20	Second Year	3	3	4	4	2	2	2	2	3	3	1	4	4	4	2	4	3	4	4	2	2	3	2	2	2	3	3
Male	21-23	Third Year	4	4	4	4	3	3	3	4	2	2	2	4	3	4	4	4	4	4	4	4	4	4	3	4	4	3	4
Male	21-23	Third Year	2	1	1	1	1	1	1	1	1	1	1	1	1	1	1	1	1	1	1	1	1	1	1	1	1	1	5
Female	21-23	First Year	3	3	2	3	3	2	4	3	3	3	3	3	3	3	3	3	3	3	3	3	3	3	3	4	3	2	3
Male	21-23	First Year	5	3	5	5	4	4	5	5	3	3	4	4	5	5	5	5	5	5	5	3	4	5	4	5	5	4	5
Male	24-26	First Year	4	4	4	4	4	3	3	3	4	3	3	3	3	3	3	3	3	3	3	3	3	3	3	3	3	3	3
Female	21-23	Second Year	4	3	3	4	2	2	2	2	3	2	2	2	4	4	2	4	4	4	2	4	4	2	4	2	2	2	2
Female	21-23	Fourth Year	4	2	4	4	2	2	2	2	4	4	4	4	4	4	4	4	4	4	4	4	4	4	4	4	4	4	4
Female	18-20	First Year	2	3	4	2	2	2	2	2	4	4	2	2	4	4	2	2	3	3	4	4	4	3	2	2	1	1	2
Female	27-29	Fourth Year	4	1	2	4	1	1	1	1	1	2	2	1	1	1	1	1	2	2	2	1	1	1	1	1	1	1	1
Male	18-20	Second Year	5	5	5	5	5	5	4	4	5	4	4	5	5	4	5	5	5	4	4	5	5	5	5	4	5	5	5
Male	24-26	Third Year	3	3	2	2	3	4	4	3	4	5	3	3	3	3	3	3	3	3	3	3	3	3	3	3	3	3	3
Female	18-20	Second Year	4	2	4	4	1	1	1	1	3	4	1	2	1	2	1	1	2	1	1	1	4	3	3	2	1	2	2
Female	27-29	Fourth Year	4	4	5	4	4	4	2	2	2	4	2	2	2	2	2	2	2	2	2	2	2	2	2	2	2	2	2
Female	18-20	Second Year	2	1	3	2	1	1	1	1	1	1	1	1	3	3	2	3	2	2	2	2	2	2	1	1	1	1	1
Female	21-23	Fifth Year	3	3	3	3	2	2	2	2	2	2	3	3	2	4	3	2	3	3	2	3	3	3	1	3	2	2	2
Female	21-23	Fourth Year	4	4	5	4	3	3	3	3	3	3	2	2	4	4	3	3	4	3	2	4	3	2	3	4	3	3	3
Male	21-23	Fourth Year	5	4	3	5	5	4	5	1	1	4	1	4	1	5	4	5	5	4	5	5	4	5	4	4	2	4	4
Male	21-23	Fourth Year	3	5	4	4	1	1	1	3	1	4	3	3	3	3	3	3	3	3	3	4	4	4	4	4	4	4	5
Male	18-20	Third Year	4	5	5	5	4	4	4	4	4	5	5	5	5	5	1	5	5	5	5	5	5	5	5	5	4	4	4
Female	18-20	First Year	3	3	3	3	3	3	3	3	3	3	3	3	3	3	3	3	3	3	3	3	3	3	3	3	3	3	3
Female	18-20	First Year	4	2	3	3	2	3	4	3	2	4	5	3	2	5	2	2	3	3	3	4	2	2	2	1	1	1	1
Female	18-20	Third Year	3	4	4	4	2	2	2	2	3	4	3	4	4	2	4	3	4	2	4	4	3	5	2	2	3	2	2
Male	27-29	First Year	4	4	4	4	4	4	4	4	4	4	4	4	4	4	4	4	4	4	4	4	4	4	4	4	4	4	4
Male	21-23	Fourth Year	5	4	3	5	5	4	5	1	1	4	1	4	1	5	4	5	5	4	5	5	4	5	4	4	2	4	4
Female	24-26	Second Year	4	4	5	5	5	5	5	5	5	4	4	4	5	5	5	5	5	5	5	5	4	4	4	4	3	3	3
Male	21-23	Fourth Year	4	3	4	2	3	3	3	3	2	2	4	2	5	5	4	5	5	5	5	4	4	5	4	4	3	4	4
Female	21-23	Fourth Year	4	2	4	4	3	3	3	4	3	3	3	3	3	3	3	3	3	3	3	3	3	3	3	3	3	3	3
Male	21-23	Third Year	3	3	3	3	3	3	3	3	3	3	3	3	3	3	3	3	3	3	3	3	3	3	3	3	3	3	3
Male	21-23	Fourth Year	4	3	4	4	3	4	3	4	3	3	4	4	4	4	3	4	4	4	4	4	4	4	4	4	4	4	4
Female	18-20	First Year	2	2	3	3	1	1	1	1	3	1	1	1	1	3	3	3	3	3	3	3	3	1	1	2	2	2	2
Male	21-23	Third Year	3	3	3	3	2	2	4	4	4	4	3	3	4	4	4	4	4	4	4	4	4	4	4	3	3	3	3
Male	27-29	First Year	4	2	4	4	3	4	4	4	5	5	3	3	4	3	4	3	2	4	1	3	2	1	1	2	4	2	4
Female	21-23	Fourth Year	5	4	5	5	4	5	5	5	4	5	5	5	5	5	5	5	5	5	5	5	4	4	5	4	3	4	4
Female	18-20	Second Year	4	4	4	4	4	4	4	4	4	4	4	4	4	4	4	4	4	4	4	4	4	4	4	4	4	4	4
Male	24-26	Third Year	4	4	4	4	4	2	2	4	4	4	3	4	4	4	2	4	4	4	2	4	2	4	2	4	4	4	4
Female	21-23	Fourth Year	4	4	4	4	5	4	4	4	4	4	4	3	5	5	4	4	4	5	5	5	5	4	4	5	5	5	5
Female	21-23	Fourth Year	2	2	2	1	3	3	2	3	2	2	2	2	2	1	1	2	1	1	1	2	2	1	3	1	1	1	1
Male	21-23	Third Year	4	4	4	4	4	4	4	5	4	4	4	4	5	5	5	5	5	4	4	4	4	4	4	5	5	4	4
Female	21-23	Fourth Year	3	4	5	4	2	1	1	1	1	1	1	1	1	1	1	1	1	2	1	1	4	4	1	1	2	1	1
Female	21-23	Fourth Year	2	1	1	1	2	1	1	1	3	1	1	2	2	2	2	2	2	2	3	2	2	2	2	2	2	2	2
Female	21-23	Third Year	2	2	2	2	3	3	3	2	4	4	2	2	2	2	3	3	3	2	3	3	3	3	2	2	2	2	3
Male	21-23	Fourth Year	4	2	4	3	2	1	2	2	2	1	1	1	2	1	1	1	1	2	2	2	2	1	1	1	1	1	1
Female	21-23	Fourth Year	2	2	3	3	1	1	1	1	2	2	1	1	2	2	1	2	2	1	2	2	1	2	2	2	1	1	1
Female	21-23	Fourth Year	5	4	5	5	5	5	5	5	4	4	5	5	3	3	2	3	4	4	3	5	5	5	5	5	5	5	5
Male	18-20	First Year	1	1	2	1	1	1	1	5	1	1	1	1	2	3	1	1	1	2	1	1	1	1	1	1	2	2	1
Male	27-29	Third Year	3	1	4	3	5	3	2	2	3	3	3	3	3	4	2	2	5	1	1	3	3	3	2	2	2	2	2
Female	21-23	Third Year	4	2	4	2	1	1	1	1	3	2	1	1	1	1	1	1	1	1	1	4	4	1	2	1	1	1	2
Female	21-23	Fourth Year	1	1	1	1	1	1	1	1	1	1	1	1	1	1	1	1	1	1	1	1	1	1	1	1	1	1	1
Female	21-23	Third Year	4	3	4	3	2	2	3	4	2	4	2	2	4	4	4	4	4	4	4	4	4	3	3	3	3	3	3
Female	18-20	First Year	2	4	4	1	3	3	1	1	4	4	1	4	1	1	1	1	2	1	1	1	1	1	1	2	2	1	1
Male	21-23	Third Year	1	1	1	2	1	1	1	1	1	1	1	1	1	4	4	4	4	4	1	1	1	1	2	1	2	2	3
Male	27-29	Fourth Year	4	4	5	4	4	4	4	4	1	1	5	5	4	4	4	4	4	4	4	3	3	4	2	5	5	5	4
Female	18-20	Second Year	2	2	3	2	2	1	2	2	2	2	2	2	2	4	2	2	4	4	4	4	2	1	2	2	1	2	2
Female	21-23	Second Year	4	4	4	4	3	3	3	4	4	4	5	5	3	4	2	3	3	4	4	4	4	4	3	4	4	4	3
Male	21-23	Fifth Year	3	4	4	4	3	2	1	4	4	5	4	4	4	5	5	3	4	4	5	5	3	4	5	4	4	4	4
Female	21-23	Third Year	2	2	2	4	1	1	2	2	2	2	2	2	1	4	1	1	1	1	1	1	1	1	1	2	1	1	1
Female	24-26	Fourth Year	2	2	2	2	1	1	2	1	2	2	1	1	2	4	2	2	4	4	2	4	2	2	2	1	1	1	2
Female	18-20	Second Year	2	1	2	2	1	2	2	2	2	2	1	2	1	4	2	2	4	4	1	2	2	2	4	1	1	1	1
Female	18-20	First Year	3	3	3	3	3	3	2	2	2	3	2	2	3	3	3	2	2	2	3	3	2	2	3	4	4	2	4
Female	21-23	Fourth Year	4	3	4	4	2	2	5	5	3	3	4	4	5	5	5	5	5	5	4	4	3	1	1	2	2	3	3
Female	18-20	First Year	2	1	3	2	1	1	2	2	3	4	1	1	1	3	1	2	4	2	1	4	4	4	4	1	1	1	1
Male	21-23	Third Year	1	1	1	1	1	1	1	1	1	1	1	1	1	1	1	1	1	1	1	1	1	1	1	1	2	1	1
Female	21-23	Fourth Year	3	4	4	3	2	4	3	3	4	4	2	3	4	4	4	2	4	2	4	3	4	4	3	1	1	2	3
Female	21-23	First Year	2	2	3	2	2	2	2	2	2	2	2	2	2	2	2	2	2	2	2	2	2	2	2	2	2	2	1
Female	21-23	Third Year	2	3	3	2	2	2	3	3	3	3	2	2	2	4	3	3	4	4	4	4	2	3	3	3	4	3	3
Female	24-26	Third Year	1	1	1	1	1	1	1	1	1	1	1	1	1	1	1	1	1	1	1	1	1	1	1	1	1	1	1
Female	18-20	Third Year	2	2	4	1	1	1	1	1	1	1	1	1	1	1	1	1	1	1	1	1	1	1	1	1	1	1	1
Female	18-20	Second Year	1	1	1	1	1	1	1	1	1	1	1	1	1	1	1	1	1	1	1	1	1	1	1	1	1	1	1
Female	21-23	Fourth Year	2	3	4	3	1	1	1	1	3	3	1	1	2	4	1	1	4	4	4	1	4	2	1	1	2	2	2
Female	21-23	Fourth Year	1	2	1	1	1	1	1	1	1	3	1	1	2	3	3	2	3	2	2	3	3	2	2	1	1	1	2
Female	24-26	Second Year	2	3	3	4	1	1	2	3	1	2	1	1	2	4	3	3	2	2	2	3	3	3	2	2	1	1	1
Female	21-23	Fourth Year	5	5	5	5	5	5	5	5	5	5	5	5	5	5	5	5	5	5	5	5	5	5	5	5	5	5	5
Male	21-23	Third Year	1	2	2	3	3	1	1	1	3	3	4	2	4	4	1	3	5	5	5	1	3	3	3	3	2	2	4
Female	21-23	Third Year	1	1	1	1	1	1	1	1	1	1	1	1	1	2	1	1	2	2	1	2	1	2	2	1	1	1	2
Female	18-20	First Year	2	4	4	2	3	3	4	2	1	1	1	4	2	3	4	1	4	3	4	3	2	4	4	4	2	4	5
Female	18-20	First Year	1	1	1	1	1	1	1	1	1	1	1	1	1	1	1	1	1	1	1	1	1	1	1	1	1	1	1
Male	18-20	Third Year	4	4	3	4	1	3	1	2	2	2	1	1	1	3	1	1	1	1	1	1	1	1	1	2	2	2	2
Female	21-23	Third Year	3	4	4	3	3	2	2	2	4	4	3	2	3	4	3	3	3	2	3	4	4	4	2	3	3	3	3
Female	21-23	Fourth Year	2	2	3	4	1	1	1	1	1	1	1	1	1	1	1	1	1	1	1	1	1	1	1	2	2	3	1
Male	18-20	First Year	4	4	1	4	3	4	3	3	4	4	4	4	4	4	4	4	4	4	4	4	4	4	4	4	4	4	4
Male	21-23	Fourth Year	5	4	4	4	4	4	4	4	4	4	4	4	4	4	4	4	4	4	4	5	5	5	5	5	5	5	5
Male	21-23	Fourth Year	4	4	4	3	4	4	4	3	4	3	4	4	4	4	4	4	4	4	4	4	4	4	4	4	4	4	5
Male	21-23	Fourth Year	3	4	4	4	4	4	5	2	4	4	4	4	4	2	2	2	4	4	4	4	4	4	4	4	4	4	4
Male	21-23	Fourth Year	5	5	5	5	3	3	4	3	3	3	4	4	4	4	4	4	4	4	3	4	4	4	4	4	4	4	4
Male	21-23	Third Year	1	1	1	1	1	1	1	1	1	1	1	1	2	1	1	1	1	1	5	1	1	1	1	2	1	1	1
Male	21-23	Fifth Year	2	2	4	2	1	1	1	1	2	2	1	1	1	4	4	4	4	2	2	2	2	2	2	1	2	2	2
